# Supplementary material for: Multi-omics evaluation of cell lines as models for metastatic prostate cancer
Source: Commun Biol. 2026 Mar 24;9:656. doi: 10.1038/s42003-026-09914-2 (PMC13171877; doi:10.1038/s42003-026-09914-2)
Supplement: Supplementary file 3 — Supplementary Data 2 [file 42003_2026_9914_MOESM3_ESM.xlsx]

## Sheet: Supplementary Data 2
Supplementary Data 2: Differential gene expression analysis result (hypermutated versus non-hypermutated TCGA samples).
SYMBOL	log2FC	p-value	p-adjust	direction
TDRD1	-7.19027	5.86237e-11	9.49646e-07	down
PABPC1L2A	-4.95257	1.98688e-10	1.60928e-06	down
LINC01146	-3.80327	4.2506e-09	2.29518e-05	down
TRGV9	-4.35248	3.06661e-08	0.00012419	down
CCNB1IP1	1.29392	1.66836e-07	0.000434109	up
PABPC1L2B	-3.87761	1.8759e-07	0.000434109	down
IGKV1-12	7.00908	2.32232e-07	0.000470241	up
FAM111B	3.0395	6.27069e-07	0.00111138	up
CROT	-1.45763	6.86079e-07	0.00111138	down
SDHAF3	-1.3589	8.8539e-07	0.00130386	down
TMEM220-AS1	-3.24254	1.04868e-06	0.00141563	down
LAG3	2.4344	1.35928e-06	0.00157278	up
GALC	-1.67523	1.49613e-06	0.00161572	down
ZKSCAN7	-1.72119	1.65255e-06	0.00167311	down
B3GAT1-DT	-3.72588	1.94519e-06	0.00185354	down
LINC01943	2.76242	3.17725e-06	0.00270477	up
POLE2	1.32486	3.26169e-06	0.00270477	up
TTR	-4.95997	3.61211e-06	0.00278632	down
BRCA1	1.61415	4.10557e-06	0.00302204	up
KLRK1	2.56001	4.32913e-06	0.00302204	up
EME1	2.02361	4.47738e-06	0.00302204	up
SIPA1L2	1.8394	4.70185e-06	0.00304661	up
SP5	-3.32913	5.55357e-06	0.00346009	down
NKG7	2.5444	5.83374e-06	0.00350003	up
RIPOR2	3.30182	6.47921e-06	0.00374845	up
CCNB1	1.74794	6.97834e-06	0.00387253	up
DPY19L2P4	-2.42933	7.17179e-06	0.00387253	down
RNF227	1.02781	8.73654e-06	0.00443725	up
HMGB2	1.46652	8.76548e-06	0.00443725	up
TACSTD2	-1.30775	9.57312e-06	0.00469924	down
ME3	-2.10255	1.06621e-05	0.00507987	down
CDT1	2.39119	1.19073e-05	0.00549652	up
BLM	1.76238	1.22152e-05	0.00549652	up
PDCD1	2.59569	1.30123e-05	0.0056207	up
CDC7	1.67424	1.36733e-05	0.0056207	up
SH2D2A	2.24416	1.3863e-05	0.0056207	up
DNAJA4	-1.68659	1.38791e-05	0.0056207	down
CCDC169	-4.32993	1.51741e-05	0.00598617	down
TMEM220	-2.43433	1.55207e-05	0.00598617	down
GZMH	2.35711	1.77756e-05	0.00657076	up
GZMA	2.42285	1.78829e-05	0.00657076	up
NDRG1	-1.74844	1.82532e-05	0.00657076	down
CD8A	2.31056	1.87747e-05	0.00661155	up
TICAM2-AS1	-1.73697	1.9343e-05	0.00666674	down
PRXL2A	-1.22169	2.23132e-05	0.0073521	down
SPINK1	-6.32356	2.25698e-05	0.0073521	down
VWA2	-2.68708	2.26931e-05	0.0073521	down
GPR171	2.80964	2.42435e-05	0.00769436	up
TIGIT	2.92635	2.46995e-05	0.00769436	up
SIRPG	2.76064	2.65709e-05	0.00812117	up
CCL5	2.36413	3.04215e-05	0.00911183	up
FANCI	1.25356	3.09371e-05	0.00911183	up
SLC7A4	-4.15626	3.26713e-05	0.00928495	down
CCDC50	1.17557	3.33789e-05	0.0093225	up
H2AC7	-2.43657	3.40273e-05	0.00933029	down
KCNH6	-3.42403	3.48234e-05	0.00933029	down
CDCA2	2.36038	3.51348e-05	0.00933029	up
GZMB	2.64536	3.67669e-05	0.00945615	up
ZNF512	-1.21164	3.67762e-05	0.00945615	down
PSMC3IP	1.26005	3.80073e-05	0.00954782	up
H2BC8	-2.5222	3.83115e-05	0.00954782	down
SLA2	1.76573	3.92003e-05	0.00962129	up
WDR76	1.329	4.06259e-05	0.0098073	up
ST8SIA6-AS1	-5.15259	4.1169e-05	0.0098073	down
ZNF22	-1.0583	4.26752e-05	0.00988537	down
NCAPG	2.15662	4.3512e-05	0.00988537	up
TRGVB	-3.48782	4.40461e-05	0.00988537	down
PIF1	1.95323	4.4548e-05	0.00988537	up
TRBC1	2.53892	4.7802e-05	0.0104641	up
ARHGAP11A	1.82958	5.101e-05	0.0109241	up
CLEC2D	1.76891	5.53539e-05	0.0116452	up
TUBA3D	-3.12606	5.8114e-05	0.0120691	down
PRF1	1.97204	5.94797e-05	0.0121964	up
HELLS	1.59918	6.13472e-05	0.012422	up
PLA2G2A	-4.02587	6.6277e-05	0.0132546	down
CTSO	-1.12342	6.94675e-05	0.013633	down
WDHD1	1.29673	7.02317e-05	0.013633	up
FAM72A	1.88124	7.06942e-05	0.013633	up
TRBC2	2.48704	7.27993e-05	0.0138738	up
DNALI1	-2.2453	7.72013e-05	0.0145417	down
MCM6	1.01196	7.91842e-05	0.0147437	up
CPE	-1.94686	8.13352e-05	0.0149721	down
CD3D	2.42691	8.78642e-05	0.015686	up
EPHA5-AS1	-3.78892	8.81183e-05	0.015686	down
FAM135B	4.0903	9.44625e-05	0.0166326	up
IRX2	1.40643	9.55679e-05	0.0166463	up
PDE11A	-3.03477	9.77528e-05	0.0168457	down
FCGR1A	1.78644	0.000101091	0.017058	up
KIF11	1.75211	0.000102674	0.0171466	up
NSUN7	-1.61702	0.000105972	0.0175128	down
XCL2	2.50909	0.000109461	0.0176877	up
LMNB1	1.71137	0.00011939	0.0187767	up
ORC6	1.8785	0.000122202	0.0190342	up
STMN1	1.48432	0.00013189	0.0198406	up
EFCC1	-1.599	0.000132328	0.0198406	down
AGMAT	-2.18181	0.000133313	0.0198406	down
ACSM3	-2.00126	0.000139618	0.0204235	down
STAT4	1.83381	0.000139947	0.0204235	up
FGF13	-1.29488	0.000142161	0.0205613	down
GMFG	1.79107	0.0001467	0.0209597	up
CXCR3	2.27698	0.000148962	0.0209597	up
RIBC2	-1.82562	0.000149902	0.0209597	down
KNTC1	1.26845	0.000150091	0.0209597	up
TYMS	1.55262	0.000151956	0.0210388	up
LINC01871	2.74632	0.000154162	0.0211633	up
PYHIN1	2.48594	0.00015839	0.0213934	up
KIF2C	1.91861	0.000158479	0.0213934	up
H2BC5	-1.55222	0.000165845	0.021944	down
BRIP1	1.74801	0.000166622	0.021944	up
H2AC6	-1.35775	0.000171641	0.0224226	down
DUBR	2.00619	0.000194055	0.0245615	up
CENPE	1.8341	0.000194078	0.0245615	up
IGKV1-17	4.50783	0.000202245	0.0253907	up
FANCA	1.58852	0.000204625	0.0253907	up
MAP4K1	1.89513	0.000205332	0.0253907	up
CD2	2.15025	0.000210572	0.0255538	up
CENPK	1.83623	0.000211205	0.0255538	up
ZNF761	-1.67154	0.000212266	0.0255538	down
SH3BGRL2	-1.34123	0.000217518	0.025788	down
ELFN1-AS1	-5.65975	0.000221222	0.025788	down
ARHGEF39	1.58415	0.000223659	0.025788	up
FAM72B	2.08028	0.000224043	0.025788	up
NUF2	2.07958	0.00023788	0.0268725	up
FAM161B	1.03192	0.000240253	0.0268725	up
PDZRN3	-1.05154	0.00024054	0.0268725	down
TMEM178A	-3.01405	0.000248361	0.0275562	down
H2BC18	-2.06613	0.000253555	0.0279231	down
CTLA4	2.55334	0.000259054	0.0279231	up
CST7	2.02939	0.000260287	0.0279231	up
PTGR1	-1.72613	0.000269843	0.0287578	down
GBP5	2.40638	0.000273312	0.0289371	up
CDCA8	1.52859	0.000278431	0.0292876	up
NOMO3	-1.96509	0.000286882	0.0297897	down
RMI2	1.47261	0.000293123	0.0298636	up
ABHD17C	-1.16241	0.000297501	0.029987	down
PCLAF	1.81539	0.000299527	0.029987	up
CRACR2A	-2.31796	0.000304359	0.0302473	down
TPM3P9	-1.77714	0.000331957	0.0327889	down
FAM72D	2.39357	0.000335461	0.0329342	up
PIMREG	2.01384	0.000343114	0.0334825	up
SPAG5	1.67056	0.000345846	0.0335471	up
CXCR6	1.98967	0.000353523	0.0337883	up
CD3E	2.07025	0.000357299	0.0337883	up
FBP1	-1.51664	0.000359189	0.0337883	down
CENPH	1.12776	0.00036075	0.0337883	up
PRC1	1.47377	0.000360807	0.0337883	up
ZNF613	-1.05815	0.000361594	0.0337883	down
TACC3	1.6861	0.000362934	0.0337883	up
NAB2	1.14401	0.000381853	0.0351456	up
MCM4	1.24781	0.000390618	0.0354158	up
PLG	-2.65838	0.000392634	0.0354158	down
UHRF1	2.04325	0.000395228	0.0354158	up
SKA1	1.8796	0.000397539	0.0354158	up
TWSG1-DT	-2.00398	0.000397575	0.0354158	down
STK39	-1.40193	0.000397906	0.0354158	down
GINS4	1.67359	0.000403255	0.0355031	up
TUBB2B	-1.96954	0.000403604	0.0355031	down
LRRC26	-2.43482	0.000405462	0.0355031	down
MAP2K6	-1.69942	0.000408351	0.0355639	down
MDFI	-3.04744	0.000427439	0.0366968	down
SPATC1L	-1.77211	0.000432625	0.0368531	down
CCNA2	1.77614	0.000439082	0.0368533	up
NDC80	1.44038	0.000442134	0.0369182	up
RASL10A	2.14874	0.000465721	0.0384391	up
IL2RG	1.94315	0.000466132	0.0384391	up
CDC42EP5	-2.59633	0.000468506	0.0384391	down
CD6	2.02511	0.00046984	0.0384391	up
E2F1	1.63907	0.000475466	0.038688	up
PLA2G4F	-1.5254	0.00047766	0.038688	down
TIGD3	1.49155	0.000489582	0.0392902	up
GTSE1	2.00292	0.000495431	0.0393744	up
CDH24	1.05977	0.000495856	0.0393744	up
SH3RF2	-1.87499	0.000511741	0.0398596	down
CXCL9	2.68302	0.000512943	0.0398596	up
H2BC7	-3.11596	0.00051427	0.0398596	down
ERG	-3.52832	0.000520481	0.0399836	down
PABPC1L2B-AS1	-4.40988	0.000522817	0.0399836	down
PTTG1	1.91149	0.000532658	0.0401388	up
MTFR2	1.8789	0.00053285	0.0401388	up
PHLDA2	1.84596	0.000535217	0.0401388	up
SERPINA11	-3.65274	0.0005384	0.0401915	down
HMMR	2.03394	0.000547422	0.0405794	up
JAK3	1.77665	0.000548608	0.0405794	up
COQ7-DT	1.61385	0.0005621	0.0410156	up
DTL	1.86997	0.000572601	0.0415698	up
CD72	1.90119	0.000574828	0.0415698	up
H2AZ2P1	-2.24213	0.000583108	0.0417994	down
GCSAML	-2.99479	0.000586885	0.0417994	down
PCDH17	2.69742	0.000588324	0.0417994	up
AURKB	2.04379	0.000592611	0.0419201	up
ECHDC1	-1.02608	0.000608465	0.0428544	down
EBI3	1.69401	0.00062854	0.0440767	up
ST6GALNAC1	-2.14138	0.000636216	0.0442955	down
KLHDC7B	2.4987	0.000637128	0.0442955	up
PSTPIP1	1.8009	0.000640501	0.0443327	up
KNL1	1.91211	0.000643137	0.0443327	up
APOBEC3B	1.63249	0.000647804	0.044346	up
TRAC	2.01798	0.00065232	0.044346	up
ARHGEF26-AS1	-1.32818	0.00065428	0.044346	down
RAD54L	1.97424	0.000661079	0.044435	up
CYB5A	-1.14433	0.000666062	0.0445849	down
H3C4	-1.93843	0.000671869	0.0447885	down
CCN5	-3.25085	0.000677667	0.0449899	down
ARHGAP9	1.72447	0.000689253	0.0455723	up
TMEM79	-1.44315	0.000706174	0.0465012	down
RNFT2	1.62364	0.000709958	0.0465612	up
KIF23	1.66956	0.000717637	0.046875	up
CMBL	-1.57833	0.00072544	0.0471944	down
CXCL13	3.88678	0.000731966	0.0472669	up
PBK	2.18266	0.000761397	0.0489439	up
