# Supplementary material for: Multi-omics evaluation of cell lines as models for metastatic prostate cancer
Source: Commun Biol. 2026 Mar 24;9:656. doi: 10.1038/s42003-026-09914-2 (PMC13171877; doi:10.1038/s42003-026-09914-2)
Supplement: Supplementary file 4 — Supplementary Data 3 [file 42003_2026_9914_MOESM4_ESM.xlsx]

## Sheet: Supplementary Data 3
Supplementary Data 3: Hallmark gene sets enrichment of 125 upregulated genes (hypermutated versus non-hypermutated TCGA samples)
Term	Overlap	P.value	Adjusted.P.value	Old.P.value	Old.Adjusted.P.value	Odds.Ratio	Combined.Score	Genes
G2-M Checkpoint	20/200	1.09205e-18	2.40251e-17	0	0	20.8413	861.963	CDC7;KIF23;KNL1;HMMR;KIF11;NDC80;AURKB;LMNB1;CCNA2;CENPE;ORC6;PTTG1;PRC1;STMN1;PBK;E2F1;TACC3;RAD54L;KIF2C;MCM6
E2F Targets	18/200	4.33758e-16	4.77134e-15	0	0	18.2024	643.893	HELLS;SPAG5;GINS4;HMGB2;CDCA8;HMMR;BRCA1;AURKB;LMNB1;PSMC3IP;CENPE;ORC6;PTTG1;STMN1;TACC3;MCM4;KIF2C;MCM6
Allograft Rejection	15/200	2.03754e-12	1.4942e-11	0	0	14.5135	390.693	MAP4K1;CXCL9;GZMA;PRF1;GZMB;BRCA1;CXCL13;CD3E;IL2RG;CD3D;CD2;CD8A;CCL5;CXCR3;STAT4
Mitotic Spindle	9/199	4.51079e-06	2.48093e-05	0	0	8.03834	98.9442	PIF1;CENPE;PRC1;KNTC1;KIF23;KIF2C;KIF11;NDC80;LMNB1
Interferon Gamma Response	6/200	0.00162453	0.00714792	0	0	5.11505	32.8516	CXCL9;KLRK1;CCL5;GZMA;STAT4;FCGR1A
IL-6/JAK/STAT3 Signaling	4/87	0.00216964	0.00795533	0	0	7.8829	48.3474	CXCL9;EBI3;CXCL13;IL2RG
Apoptosis	4/161	0.0184937	0.0581232	0	0	4.15181	16.5671	CD2;PRF1;HMGB2;BRCA1
Apical Surface	2/44	0.0309015	0.0812719	0	0	7.67828	26.697	BRCA1;IL2RG
Myc Targets V1	4/200	0.0369418	0.0812719	0	0	3.31911	10.9478	CCNA2;MCM4;MCM6;TYMS
Inflammatory Response	4/200	0.0369418	0.0812719	0	0	3.31911	10.9478	CXCL9;CCL5;EBI3;CXCR6
Complement	3/200	0.130149	0.256783	0	0	2.45627	5.00853	CCL5;GZMA;GZMB
PI3K/AKT/mTOR Signaling	2/105	0.140064	0.256783	0	0	3.12132	6.13545	E2F1;IL2RG
Myc Targets V2	1/58	0.305218	0.460812	0	0	2.8039	3.32747	MCM4
IL-2/STAT5 Signaling	2/199	0.353823	0.460812	0	0	1.6242	1.68748	CTLA4;CST7
TNF-alpha Signaling via NF-kB	2/200	0.356082	0.460812	0	0	1.61592	1.66858	CCL5;PHLDA2
Glycolysis	2/200	0.356082	0.460812	0	0	1.61592	1.66858	STMN1;HMMR
KRAS Signaling Up	2/200	0.356082	0.460812	0	0	1.61592	1.66858	MAP4K1;IL2RG
Spermatogenesis	1/135	0.572266	0.699436	0	0	1.18807	0.663124	KIF2C
DNA Repair	1/150	0.610921	0.707382	0	0	1.06766	0.526128	TYMS
Estrogen Response Late	1/200	0.716408	0.716408	0	0	0.797374	0.265928	NAB2
KRAS Signaling Dn	1/200	0.716408	0.716408	0	0	0.797374	0.265928	PDCD1
mTORC1 Signaling	1/200	0.716408	0.716408	0	0	0.797374	0.265928	MCM4
