# Supplementary material for: Multi-omics evaluation of cell lines as models for metastatic prostate cancer
Source: Commun Biol. 2026 Mar 24;9:656. doi: 10.1038/s42003-026-09914-2 (PMC13171877; doi:10.1038/s42003-026-09914-2)
Supplement: Supplementary file 5 — Supplementary Data 4 [file 42003_2026_9914_MOESM5_ESM.xlsx]

## Sheet: Supplementary Data 4
Supplementary Data 4: TC analysis result between MET500 prostate cancer samples and 1,019 CCLE cell lines
Cell line name	Correlation	Rank
LNCAPCLONEFGC_PROSTATE	0.426777	1019
VCAP_PROSTATE	0.424046	1018
MDAPCA2B_PROSTATE	0.403732	1017
CAL148_BREAST	0.337022	1016
HCC2157_BREAST	0.336883	1015
EFM19_BREAST	0.326778	1014
BT483_BREAST	0.322362	1013
BT474_BREAST	0.322342	1012
MDAMB361_BREAST	0.321987	1011
EFM192A_BREAST	0.320741	1010
22RV1_PROSTATE	0.320412	1009
ZR7530_BREAST	0.319024	1008
HCC4006_LUNG	0.315945	1007
ISHIKAWAHERAKLIO02ER_ENDOMETRIUM	0.315873	1006
RERFLCKJ_LUNG	0.312168	1005
CHAGOK1_LUNG	0.310104	1004
HCC202_BREAST	0.307523	1003
UACC812_BREAST	0.306176	1002
AU565_BREAST	0.305483	1001
CAMA1_BREAST	0.304825	1000
CAOV4_OVARY	0.304595	999
NCIH660_PROSTATE	0.300472	998
OAW28_OVARY	0.300352	997
ZR751_BREAST	0.299958	996
SKBR3_BREAST	0.299531	995
MDAMB134VI_BREAST	0.299004	994
HCC1500_BREAST	0.298816	993
HCC2935_LUNG	0.297979	992
HCC1187_BREAST	0.296174	991
HUH6_LIVER	0.290959	990
BICR31_UPPER_AERODIGESTIVE_TRACT	0.29023	989
KURAMOCHI_OVARY	0.289931	988
NCIH2196_LUNG	0.289816	987
T47D_BREAST	0.289336	986
MDAMB415_BREAST	0.289265	985
OELE_OVARY	0.287397	984
OVKATE_OVARY	0.287329	983
MDAMB453_BREAST	0.285478	982
HCC1569_BREAST	0.281917	981
FU97_STOMACH	0.280669	980
KPL1_BREAST	0.280554	979
HUH7_LIVER	0.278273	978
HCC38_BREAST	0.277704	977
OUMS23_LARGE_INTESTINE	0.277617	976
HCC2218_BREAST	0.277571	975
JHUEM3_ENDOMETRIUM	0.277347	974
CORL95_LUNG	0.276216	973
JHOS4_OVARY	0.275092	972
HDQP1_BREAST	0.273201	971
HCC1419_BREAST	0.273164	970
ONCODG1_OVARY	0.27304	969
RERFGC1B_STOMACH	0.27267	968
SNU1040_LARGE_INTESTINE	0.271349	967
DMS53_LUNG	0.270891	966
NCIH2126_LUNG	0.270787	965
HCC1171_LUNG	0.269714	964
MDAMB175VII_BREAST	0.269015	963
DMS79_LUNG	0.268979	962
NCIH1650_LUNG	0.268578	961
UACC893_BREAST	0.268578	960
HCC1428_BREAST	0.26627	959
NCIH2228_LUNG	0.26625	958
NIHOVCAR3_OVARY	0.266156	957
RERFLCAD1_LUNG	0.265857	956
NCIH3255_LUNG	0.265806	955
MCF7_BREAST	0.265501	954
NCIH1437_LUNG	0.265099	953
HCC56_LARGE_INTESTINE	0.264736	952
DMS153_LUNG	0.264153	951
HCC1143_BREAST	0.263803	950
KYSE270_OESOPHAGUS	0.263712	949
SNU1077_ENDOMETRIUM	0.263442	948
HEP3B217_LIVER	0.26344	947
JHH1_LIVER	0.261613	946
JL1_PLEURA	0.260615	945
HCC2279_LUNG	0.260088	944
ECC10_STOMACH	0.259374	943
MFE280_ENDOMETRIUM	0.259054	942
HSC4_UPPER_AERODIGESTIVE_TRACT	0.258959	941
NCIH1734_LUNG	0.258839	940
OVCAR4_OVARY	0.258277	939
SNU119_OVARY	0.257887	938
NCIH2029_LUNG	0.257583	937
COLO680N_OESOPHAGUS	0.257517	936
SNU626_CENTRAL_NERVOUS_SYSTEM	0.256829	935
NCIH1048_LUNG	0.255695	934
SNU283_LARGE_INTESTINE	0.255278	933
MFE319_ENDOMETRIUM	0.254318	932
OVISE_OVARY	0.253977	931
ML1_THYROID	0.253875	930
CAOV3_OVARY	0.253725	929
NCIH1395_LUNG	0.253628	928
HCC1954_BREAST	0.253112	927
TE8_OESOPHAGUS	0.252693	926
HCC1833_LUNG	0.252139	925
SW900_LUNG	0.250998	924
SW403_LARGE_INTESTINE	0.25059	923
CL14_LARGE_INTESTINE	0.250461	922
NCIH1876_LUNG	0.250412	921
NCIH2342_LUNG	0.249665	920
NCCSTCK140_STOMACH	0.249058	919
HCC70_BREAST	0.249034	918
NCIH596_LUNG	0.248801	917
HCC1937_BREAST	0.248778	916
NCIH1781_LUNG	0.247887	915
JHUEM1_ENDOMETRIUM	0.247245	914
CW2_LARGE_INTESTINE	0.247197	913
CAL51_BREAST	0.246767	912
HCC1806_BREAST	0.246582	911
HCC1599_BREAST	0.246131	910
NCIH2110_LUNG	0.246009	909
NUGC2_STOMACH	0.245905	908
MFE296_ENDOMETRIUM	0.245225	907
HS751T_FIBROBLAST	0.24502	906
JHOS2_OVARY	0.244801	905
BICR18_UPPER_AERODIGESTIVE_TRACT	0.244777	904
MORCPR_LUNG	0.244563	903
GP2D_LARGE_INTESTINE	0.244274	902
SNU878_LIVER	0.244259	901
NCIH1568_LUNG	0.243577	900
SNU620_STOMACH	0.243407	899
SNU201_CENTRAL_NERVOUS_SYSTEM	0.242307	898
HUG1N_STOMACH	0.241695	897
COLO668_LUNG	0.24149	896
HS255T_FIBROBLAST	0.241337	895
NCIH1836_LUNG	0.240922	894
HS822T_FIBROBLAST	0.240516	893
SNU761_LIVER	0.240416	892
SNU81_LARGE_INTESTINE	0.240366	891
CORL279_LUNG	0.240216	890
SNUC4_LARGE_INTESTINE	0.240018	889
NCIH1975_LUNG	0.239538	888
COLO678_LARGE_INTESTINE	0.239511	887
DMS454_LUNG	0.239109	886
NCIH510_LUNG	0.23908	885
SNU520_STOMACH	0.238667	884
SCLC21H_LUNG	0.238332	883
HEPG2_LIVER	0.238182	882
SNB75_CENTRAL_NERVOUS_SYSTEM	0.237555	881
CACO2_LARGE_INTESTINE	0.237488	880
YAPC_PANCREAS	0.237442	879
SNU475_LIVER	0.237016	878
HS616T_FIBROBLAST	0.236902	877
KE39_STOMACH	0.236538	876
8MGBA_CENTRAL_NERVOUS_SYSTEM	0.236524	875
SNU349_KIDNEY	0.236314	874
MALME3M_SKIN	0.23619	873
HS737T_FIBROBLAST	0.235271	872
HT1376_URINARY_TRACT	0.235236	871
CAL29_URINARY_TRACT	0.235194	870
RDES_BONE	0.235185	869
MKN1_STOMACH	0.235086	868
BEN_LUNG	0.234955	867
NCIH209_LUNG	0.234734	866
SNU503_LARGE_INTESTINE	0.234713	865
HUH28_BILIARY_TRACT	0.234197	864
TE125T_FIBROBLAST	0.233889	863
PATU8988S_PANCREAS	0.233641	862
NCIH3122_LUNG	0.232307	861
CORL88_LUNG	0.232239	860
HS888T_FIBROBLAST	0.232224	859
MDAMB157_BREAST	0.231491	858
NCIH1819_LUNG	0.23144	857
LCLC97TM1_LUNG	0.231176	856
SNU16_STOMACH	0.231089	855
NCIH526_LUNG	0.231028	854
HS821T_FIBROBLAST	0.230161	853
HEC59_ENDOMETRIUM	0.230126	852
NCIH1651_LUNG	0.229498	851
NCIH854_LUNG	0.229135	850
RMUGS_OVARY	0.228709	849
SNU61_LARGE_INTESTINE	0.228653	848
MHHES1_BONE	0.228545	847
SNU840_OVARY	0.228272	846
HS274T_FIBROBLAST	0.228014	845
PC14_LUNG	0.22765	844
OVSAHO_OVARY	0.227598	843
RL952_ENDOMETRIUM	0.227573	842
BT20_BREAST	0.22746	841
NCIH2087_LUNG	0.227415	840
HEC151_ENDOMETRIUM	0.227401	839
SNU216_STOMACH	0.2274	838
TE441T_SOFT_TISSUE	0.226427	837
CCK81_LARGE_INTESTINE	0.226358	836
LN215_CENTRAL_NERVOUS_SYSTEM	0.225523	835
COV644_OVARY	0.225481	834
SNU478_BILIARY_TRACT	0.225366	833
SF539_CENTRAL_NERVOUS_SYSTEM	0.225062	832
WM88_SKIN	0.224978	831
NCIH2291_LUNG	0.22489	830
CAL33_UPPER_AERODIGESTIVE_TRACT	0.224594	829
RCC10RGB_KIDNEY	0.224523	828
DV90_LUNG	0.224417	827
MDAMB468_BREAST	0.224417	826
HCC1395_BREAST	0.22438	825
TT_THYROID	0.224137	824
HOS_BONE	0.224062	823
NCIH1618_LUNG	0.224003	822
DMS273_LUNG	0.223998	821
EFO27_OVARY	0.223818	820
SNU1079_BILIARY_TRACT	0.223373	819
C2BBE1_LARGE_INTESTINE	0.223359	818
RS5_FIBROBLAST	0.223271	817
SW1463_LARGE_INTESTINE	0.223144	816
KMBC2_URINARY_TRACT	0.223077	815
SNU387_LIVER	0.223072	814
SNUC2A_LARGE_INTESTINE	0.222982	813
KMRC3_KIDNEY	0.222721	812
HS819T_FIBROBLAST	0.222581	811
2313287_STOMACH	0.222482	810
HS739T_FIBROBLAST	0.222469	809
HS834T_FIBROBLAST	0.22241	808
T173_FIBROBLAST	0.222401	807
TT_OESOPHAGUS	0.221908	806
NCIH1623_LUNG	0.221666	805
QGP1_PANCREAS	0.221633	804
HS688AT_FIBROBLAST	0.221619	803
HS940T_FIBROBLAST	0.221318	802
TUHR14TKB_KIDNEY	0.221105	801
EN_ENDOMETRIUM	0.220845	800
CAL54_KIDNEY	0.220828	799
NCIH2347_LUNG	0.220772	798
CCFSTTG1_CENTRAL_NERVOUS_SYSTEM	0.220689	797
JHOM2B_OVARY	0.220567	796
IGROV1_OVARY	0.220544	795
HEC108_ENDOMETRIUM	0.220149	794
LK2_LUNG	0.219892	793
NCIH2170_LUNG	0.21965	792
SNU886_LIVER	0.219048	791
LI7_LIVER	0.218947	790
LS180_LARGE_INTESTINE	0.21867	789
COLO792_SKIN	0.218362	788
NCIH2405_LUNG	0.21832	787
NCIH1373_LUNG	0.218124	786
TGBC11TKB_STOMACH	0.217968	785
SCC4_UPPER_AERODIGESTIVE_TRACT	0.217839	784
SNU324_PANCREAS	0.217551	783
TE9_OESOPHAGUS	0.217452	782
OVK18_OVARY	0.217219	781
CORL24_LUNG	0.217089	780
CAL62_THYROID	0.217062	779
LS411N_LARGE_INTESTINE	0.217022	778
SNU410_PANCREAS	0.217006	777
TO175T_FIBROBLAST	0.216912	776
SNU601_STOMACH	0.216708	775
EKVX_LUNG	0.216622	774
HCC1195_LUNG	0.215907	773
HS934T_FIBROBLAST	0.215898	772
SALE_LUNG	0.215869	771
NCIH684_LIVER	0.215732	770
RT112_URINARY_TRACT	0.215616	769
CAPAN2_PANCREAS	0.21539	768
CL11_LARGE_INTESTINE	0.2153	767
FADU_UPPER_AERODIGESTIVE_TRACT	0.215206	766
ISTMES1_PLEURA	0.214828	765
SNGM_ENDOMETRIUM	0.2141	764
RCHACV_HAEMATOPOIETIC_AND_LYMPHOID_TISSUE	0.213733	763
AGS_STOMACH	0.213064	762
SW948_LARGE_INTESTINE	0.212997	761
NCIH2085_LUNG	0.212972	760
OAW42_OVARY	0.212972	759
SNU182_LIVER	0.212901	758
HS839T_FIBROBLAST	0.212791	757
SNU1066_UPPER_AERODIGESTIVE_TRACT	0.212771	756
SCC15_UPPER_AERODIGESTIVE_TRACT	0.212707	755
SNU466_CENTRAL_NERVOUS_SYSTEM	0.212622	754
JIMT1_BREAST	0.212325	753
DKMG_CENTRAL_NERVOUS_SYSTEM	0.21229	752
GMS10_CENTRAL_NERVOUS_SYSTEM	0.212229	751
NCIH1105_LUNG	0.212193	750
HT_HAEMATOPOIETIC_AND_LYMPHOID_TISSUE	0.212147	749
HEC6_ENDOMETRIUM	0.212058	748
TE5_OESOPHAGUS	0.212018	747
LC1F_LUNG	0.211845	746
CL40_LARGE_INTESTINE	0.211783	745
SNU1076_UPPER_AERODIGESTIVE_TRACT	0.211735	744
KMRC20_KIDNEY	0.211734	743
CAL851_BREAST	0.211695	742
HS698T_FIBROBLAST	0.211586	741
NUGC4_STOMACH	0.211536	740
MKN45_STOMACH	0.211422	739
KYSE510_OESOPHAGUS	0.211353	738
NCIN87_STOMACH	0.211047	737
647V_URINARY_TRACT	0.211028	736
RI1_HAEMATOPOIETIC_AND_LYMPHOID_TISSUE	0.210987	735
HCC78_LUNG	0.21074	734
CAL78_BONE	0.210676	733
CL34_LARGE_INTESTINE	0.21036	732
NCO2_HAEMATOPOIETIC_AND_LYMPHOID_TISSUE	0.210333	731
G361_SKIN	0.21019	730
NCIH520_LUNG	0.209911	729
A673_BONE	0.209696	728
SNU489_CENTRAL_NERVOUS_SYSTEM	0.20942	727
KLE_ENDOMETRIUM	0.209406	726
CORL311_LUNG	0.209028	725
T98G_CENTRAL_NERVOUS_SYSTEM	0.208892	724
BICR6_UPPER_AERODIGESTIVE_TRACT	0.208794	723
D283MED_CENTRAL_NERVOUS_SYSTEM	0.208731	722
SKMES1_LUNG	0.208721	721
COV362_OVARY	0.208639	720
CAL27_UPPER_AERODIGESTIVE_TRACT	0.208217	719
HS840T_FIBROBLAST	0.208199	718
HUPT3_PANCREAS	0.208135	717
NCIH2452_PLEURA	0.207961	716
SW48_LARGE_INTESTINE	0.207865	715
SNU449_LIVER	0.207846	714
LOVO_LARGE_INTESTINE	0.207553	713
PECAPJ15_UPPER_AERODIGESTIVE_TRACT	0.207518	712
SKMEL1_SKIN	0.207408	711
NCIH508_LARGE_INTESTINE	0.207202	710
NCIH211_LUNG	0.207004	709
TE14_OESOPHAGUS	0.206758	708
HS606T_FIBROBLAST	0.206732	707
TE4_OESOPHAGUS	0.20673	706
OE19_OESOPHAGUS	0.206294	705
SNU1041_UPPER_AERODIGESTIVE_TRACT	0.20629	704
HT29_LARGE_INTESTINE	0.206168	703
HEC251_ENDOMETRIUM	0.206137	702
SKNSH_AUTONOMIC_GANGLIA	0.206127	701
SLR24_KIDNEY	0.205784	700
JHUEM7_ENDOMETRIUM	0.205676	699
SU8686_PANCREAS	0.205657	698
PECAPJ49_UPPER_AERODIGESTIVE_TRACT	0.205598	697
DU4475_BREAST	0.205533	696
SKRC20_KIDNEY	0.20541	695
HS600T_FIBROBLAST	0.20527	694
SW1116_LARGE_INTESTINE	0.205145	693
SNU1033_LARGE_INTESTINE	0.205107	692
DM3_FIBROBLAST	0.204997	691
KYSE30_OESOPHAGUS	0.204818	690
JHH2_LIVER	0.204796	689
RPMI7951_SKIN	0.204575	688
HLFA_FIBROBLAST	0.20457	687
NCIH727_LUNG	0.204399	686
LN319_CENTRAL_NERVOUS_SYSTEM	0.204302	685
COV318_OVARY	0.204282	684
TE159T_FIBROBLAST	0.204241	683
HT144_SKIN	0.20417	682
HS729_SOFT_TISSUE	0.204055	681
SLR21_KIDNEY	0.203995	680
HS939T_SKIN	0.203882	679
SKOV3_OVARY	0.203699	678
SW780_URINARY_TRACT	0.203695	677
KPNSI9S_AUTONOMIC_GANGLIA	0.203564	676
HS675T_FIBROBLAST	0.203503	675
GCIY_STOMACH	0.2035	674
BHT101_THYROID	0.203489	673
HCC2814_LUNG	0.203474	672
CADOES1_BONE	0.203441	671
OV90_OVARY	0.203347	670
SKNDZ_AUTONOMIC_GANGLIA	0.203157	669
SKNMC_BONE	0.203066	668
NCIH1573_LUNG	0.20305	667
NCIH2106_LUNG	0.202874	666
SLR26_KIDNEY	0.202847	665
GOS3_CENTRAL_NERVOUS_SYSTEM	0.202631	664
JHH5_LIVER	0.20242	663
SW837_LARGE_INTESTINE	0.202388	662
HS742T_FIBROBLAST	0.201967	661
HS863T_FIBROBLAST	0.201927	660
MHHNB11_AUTONOMIC_GANGLIA	0.201793	659
NCIH2882_LUNG	0.201378	658
HOP62_LUNG	0.201347	657
NCIH292_LUNG	0.20109	656
NCIH2171_LUNG	0.200953	655
JHH7_LIVER	0.200888	654
FUOV1_OVARY	0.200707	653
HS706T_BONE	0.200598	652
NCIH2081_LUNG	0.200591	651
HS618T_FIBROBLAST	0.200073	650
NCIH441_LUNG	0.199942	649
NCIH810_LUNG	0.199736	648
SKM1_HAEMATOPOIETIC_AND_LYMPHOID_TISSUE	0.199729	647
SNU407_LARGE_INTESTINE	0.199604	646
KNS60_CENTRAL_NERVOUS_SYSTEM	0.199601	645
K029AX_SKIN	0.199511	644
HS695T_SKIN	0.199248	643
HELA_CERVIX	0.199222	642
HCC827GR5_LUNG	0.199201	641
HUH1_LIVER	0.19913	640
BCPAP_THYROID	0.199063	639
NCIH1563_LUNG	0.198962	638
PLCPRF5_LIVER	0.198946	637
JEKO1_HAEMATOPOIETIC_AND_LYMPHOID_TISSUE	0.198723	636
UBLC1_URINARY_TRACT	0.198378	635
NCIH647_LUNG	0.198331	634
HT55_LARGE_INTESTINE	0.198119	633
NCIH226_LUNG	0.198042	632
SNU245_BILIARY_TRACT	0.198021	631
MV411_HAEMATOPOIETIC_AND_LYMPHOID_TISSUE	0.197875	630
NCIH2023_LUNG	0.197627	629
HS294T_SKIN	0.197463	628
HS172T_FIBROBLAST	0.197325	627
HS281T_FIBROBLAST	0.197182	626
59M_OVARY	0.197075	625
TUHR4TKB_KIDNEY	0.196988	624
JHUEM2_ENDOMETRIUM	0.196848	623
SW1088_CENTRAL_NERVOUS_SYSTEM	0.196812	622
OSRC2_KIDNEY	0.196806	621
NCIH2073_LUNG	0.195923	620
ECC12_STOMACH	0.195647	619
NCIH2227_LUNG	0.195378	618
IM95_STOMACH	0.195315	617
WM1799_SKIN	0.195252	616
MG63_BONE	0.194931	615
HS578T_BREAST	0.194867	614
HCT15_LARGE_INTESTINE	0.194793	613
RERFLCAD2_LUNG	0.194745	612
NCIH82_LUNG	0.194709	611
KU812_HAEMATOPOIETIC_AND_LYMPHOID_TISSUE	0.194631	610
SNU8_OVARY	0.194512	609
NCIH2172_LUNG	0.194276	608
SW1417_LARGE_INTESTINE	0.194121	607
NCIH2009_LUNG	0.194119	606
COLO800_SKIN	0.194006	605
ESS1_ENDOMETRIUM	0.194001	604
NCIH889_LUNG	0.193956	603
LU65_LUNG	0.193845	602
THP1_HAEMATOPOIETIC_AND_LYMPHOID_TISSUE	0.193736	601
LS513_LARGE_INTESTINE	0.193603	600
NCIH2122_LUNG	0.193506	599
NCIH2066_LUNG	0.193433	598
RERFLCSQ1_LUNG	0.193365	597
HT1197_URINARY_TRACT	0.193099	596
EOL1_HAEMATOPOIETIC_AND_LYMPHOID_TISSUE	0.193054	595
SKNBE2_AUTONOMIC_GANGLIA	0.192938	594
L33_PANCREAS	0.19284	593
HMCB_SKIN	0.19283	592
MHHCALL4_HAEMATOPOIETIC_AND_LYMPHOID_TISSUE	0.192644	591
LUDLU1_LUNG	0.192631	590
NOMO1_HAEMATOPOIETIC_AND_LYMPHOID_TISSUE	0.192607	589
GSU_STOMACH	0.192577	588
HCC33_LUNG	0.192531	587
DMS114_LUNG	0.192481	586
SKCO1_LARGE_INTESTINE	0.191953	585
SET2_HAEMATOPOIETIC_AND_LYMPHOID_TISSUE	0.191915	584
LN382_CENTRAL_NERVOUS_SYSTEM	0.191645	583
SQ1_LUNG	0.191567	582
PFEIFFER_HAEMATOPOIETIC_AND_LYMPHOID_TISSUE	0.191546	581
A253_SALIVARY_GLAND	0.191349	580
LXF289_LUNG	0.19131	579
MDAMB231_BREAST	0.191252	578
MUTZ5_HAEMATOPOIETIC_AND_LYMPHOID_TISSUE	0.191164	577
PC3_PROSTATE	0.191141	576
HCC1588_LUNG	0.191045	575
CORL47_LUNG	0.190972	574
HGC27_STOMACH	0.190854	573
TE6_OESOPHAGUS	0.190791	572
LCLC103H_LUNG	0.190614	571
RPMI8226_HAEMATOPOIETIC_AND_LYMPHOID_TISSUE	0.190434	570
HS683_CENTRAL_NERVOUS_SYSTEM	0.190424	569
HS229T_FIBROBLAST	0.190133	568
PANC0504_PANCREAS	0.19004	567
NCIH1755_LUNG	0.190007	566
F36P_HAEMATOPOIETIC_AND_LYMPHOID_TISSUE	0.189851	565
OVMANA_OVARY	0.189803	564
DB_HAEMATOPOIETIC_AND_LYMPHOID_TISSUE	0.189791	563
SNU719_STOMACH	0.189786	562
CORL105_LUNG	0.189772	561
JHH4_LIVER	0.189649	560
KYO1_HAEMATOPOIETIC_AND_LYMPHOID_TISSUE	0.189647	559
SNU213_PANCREAS	0.189591	558
LN428_CENTRAL_NERVOUS_SYSTEM	0.189352	557
HCC515_LUNG	0.189344	556
KASUMI2_HAEMATOPOIETIC_AND_LYMPHOID_TISSUE	0.189304	555
CHP212_AUTONOMIC_GANGLIA	0.189236	554
HS870T_FIBROBLAST	0.189171	553
SKMEL31_SKIN	0.18875	552
HS343T_FIBROBLAST	0.188483	551
NALM6_HAEMATOPOIETIC_AND_LYMPHOID_TISSUE	0.188469	550
PK45H_PANCREAS	0.188414	549
SIHA_CERVIX	0.18839	548
RH41_SOFT_TISSUE	0.188371	547
GA10_HAEMATOPOIETIC_AND_LYMPHOID_TISSUE	0.188249	546
TE1_OESOPHAGUS	0.188242	545
HCC364_LUNG	0.188217	544
NCIH358_LUNG	0.188082	543
WSUDLCL2_HAEMATOPOIETIC_AND_LYMPHOID_TISSUE	0.187856	542
SKMEL3_SKIN	0.187743	541
SNU175_LARGE_INTESTINE	0.187741	540
HPAC_PANCREAS	0.18767	539
HEKTE_KIDNEY	0.187555	538
SNU738_CENTRAL_NERVOUS_SYSTEM	0.187509	537
NCIH196_LUNG	0.187331	536
COLO829_SKIN	0.1871	535
NCIH146_LUNG	0.187093	534
NCIH1092_LUNG	0.187004	533
LS1034_LARGE_INTESTINE	0.18695	532
COLO684_ENDOMETRIUM	0.18693	531
UMUC1_URINARY_TRACT	0.186608	530
KP2_PANCREAS	0.186566	529
OCIMY5_HAEMATOPOIETIC_AND_LYMPHOID_TISSUE	0.186501	528
BFTC905_URINARY_TRACT	0.186382	527
NH6_AUTONOMIC_GANGLIA	0.18626	526
YKG1_CENTRAL_NERVOUS_SYSTEM	0.186128	525
HS852T_SKIN	0.185835	524
SKNEP1_BONE	0.185724	523
MONOMAC1_HAEMATOPOIETIC_AND_LYMPHOID_TISSUE	0.185438	522
TCCSUP_URINARY_TRACT	0.185387	521
GRANTA519_HAEMATOPOIETIC_AND_LYMPHOID_TISSUE	0.184976	520
CALU3_LUNG	0.184795	519
CAPAN1_PANCREAS	0.18448	518
PC9_LUNG	0.184369	517
NCIH1648_LUNG	0.184187	516
U251MG_CENTRAL_NERVOUS_SYSTEM	0.184147	515
LN235_CENTRAL_NERVOUS_SYSTEM	0.184073	514
KPNRTBM1_AUTONOMIC_GANGLIA	0.183464	513
ST486_HAEMATOPOIETIC_AND_LYMPHOID_TISSUE	0.18333	512
SNU869_BILIARY_TRACT	0.183292	511
SUDHL4_HAEMATOPOIETIC_AND_LYMPHOID_TISSUE	0.183239	510
NHAHTDD_CENTRAL_NERVOUS_SYSTEM	0.183239	509
COLO783_SKIN	0.183222	508
U343_CENTRAL_NERVOUS_SYSTEM	0.183103	507
NCIH1666_LUNG	0.182764	506
PANC1_PANCREAS	0.182716	505
NCIH2444_LUNG	0.182259	504
EJM_HAEMATOPOIETIC_AND_LYMPHOID_TISSUE	0.182101	503
G402_SOFT_TISSUE	0.182074	502
NB1_AUTONOMIC_GANGLIA	0.182014	501
SNU668_STOMACH	0.181892	500
NCIH69_LUNG	0.181665	499
HOP92_LUNG	0.181659	498
TIG3TD_FIBROBLAST	0.181648	497
SKMEL24_SKIN	0.181512	496
HCT116_LARGE_INTESTINE	0.181416	495
SW480_LARGE_INTESTINE	0.181393	494
AN3CA_ENDOMETRIUM	0.181235	493
HCC95_LUNG	0.181221	492
SKMEL5_SKIN	0.181004	491
SKNAS_AUTONOMIC_GANGLIA	0.180828	490
NCIH1435_LUNG	0.180743	489
TEN_ENDOMETRIUM	0.180571	488
UACC257_SKIN	0.180129	487
BICR16_UPPER_AERODIGESTIVE_TRACT	0.180129	486
CALU6_LUNG	0.180127	485
SJSA1_BONE	0.179997	484
CFPAC1_PANCREAS	0.179752	483
NCIH747_LARGE_INTESTINE	0.179729	482
SNU1272_KIDNEY	0.179679	481
RH18_SOFT_TISSUE	0.179657	480
ISTMES2_PLEURA	0.179552	479
BV173_HAEMATOPOIETIC_AND_LYMPHOID_TISSUE	0.179409	478
HCC15_LUNG	0.179225	477
COLO320_LARGE_INTESTINE	0.179137	476
COLO679_SKIN	0.178945	475
SKES1_BONE	0.178943	474
KALS1_CENTRAL_NERVOUS_SYSTEM	0.178814	473
TF1_HAEMATOPOIETIC_AND_LYMPHOID_TISSUE	0.178757	472
ECGI10_OESOPHAGUS	0.178741	471
BICR22_UPPER_AERODIGESTIVE_TRACT	0.178657	470
PECAPJ34CLONEC12_UPPER_AERODIGESTIVE_TRACT	0.178476	469
GI1_CENTRAL_NERVOUS_SYSTEM	0.178444	468
MKN7_STOMACH	0.178399	467
LOUNH91_LUNG	0.178398	466
DAOY_CENTRAL_NERVOUS_SYSTEM	0.178229	465
KATOIII_STOMACH	0.177927	464
HCC827_LUNG	0.177668	463
CAL120_BREAST	0.177639	462
VMRCRCW_KIDNEY	0.177563	461
MEWO_SKIN	0.177518	460
BHY_UPPER_AERODIGESTIVE_TRACT	0.177508	459
RAJI_HAEMATOPOIETIC_AND_LYMPHOID_TISSUE	0.177452	458
NCIH1963_LUNG	0.177444	457
SW1710_URINARY_TRACT	0.177423	456
697_HAEMATOPOIETIC_AND_LYMPHOID_TISSUE	0.177359	455
SNU1196_BILIARY_TRACT	0.177327	454
HCC2429_LUNG	0.177245	453
YH13_CENTRAL_NERVOUS_SYSTEM	0.177078	452
PANC0213_PANCREAS	0.177008	451
IGR1_SKIN	0.176919	450
NALM19_HAEMATOPOIETIC_AND_LYMPHOID_TISSUE	0.176778	449
HS611T_HAEMATOPOIETIC_AND_LYMPHOID_TISSUE	0.176735	448
SIMA_AUTONOMIC_GANGLIA	0.176597	447
NCIH1184_LUNG	0.176496	446
MOLM16_HAEMATOPOIETIC_AND_LYMPHOID_TISSUE	0.176464	445
T3M10_LUNG	0.176336	444
HT115_LARGE_INTESTINE	0.176287	443
PANC0403_PANCREAS	0.176202	442
HEL9217_HAEMATOPOIETIC_AND_LYMPHOID_TISSUE	0.176166	441
NCIH1436_LUNG	0.176157	440
RT4_URINARY_TRACT	0.176138	439
JJN3_HAEMATOPOIETIC_AND_LYMPHOID_TISSUE	0.176094	438
YD8_UPPER_AERODIGESTIVE_TRACT	0.175315	437
PL21_HAEMATOPOIETIC_AND_LYMPHOID_TISSUE	0.17513	436
BICR56_UPPER_AERODIGESTIVE_TRACT	0.175012	435
COLO741_SKIN	0.174871	434
RERFLCMS_LUNG	0.174387	433
FTC133_THYROID	0.173892	432
SNUC1_LARGE_INTESTINE	0.17382	431
SUIT2_PANCREAS	0.173655	430
A2058_SKIN	0.173499	429
NCIH1930_LUNG	0.173362	428
NCIH1838_LUNG	0.173281	427
SCC9_UPPER_AERODIGESTIVE_TRACT	0.172842	426
OCUM1_STOMACH	0.172512	425
SW1353_BONE	0.172362	424
PF382_HAEMATOPOIETIC_AND_LYMPHOID_TISSUE	0.172317	423
KCL22_HAEMATOPOIETIC_AND_LYMPHOID_TISSUE	0.172199	422
KD_SOFT_TISSUE	0.171989	421
K562_HAEMATOPOIETIC_AND_LYMPHOID_TISSUE	0.171954	420
LN18_CENTRAL_NERVOUS_SYSTEM	0.171879	419
SNU685_ENDOMETRIUM	0.171864	418
OCIAML5_HAEMATOPOIETIC_AND_LYMPHOID_TISSUE	0.171806	417
SAOS2_BONE	0.171761	416
HEC265_ENDOMETRIUM	0.171752	415
PANC1005_PANCREAS	0.171684	414
KNS42_CENTRAL_NERVOUS_SYSTEM	0.171663	413
TCCPAN2_PANCREAS	0.171585	412
WM2664_SKIN	0.171579	411
SUDHL6_HAEMATOPOIETIC_AND_LYMPHOID_TISSUE	0.17131	410
DOHH2_HAEMATOPOIETIC_AND_LYMPHOID_TISSUE	0.170904	409
NCIH1385_LUNG	0.170896	408
SF126_CENTRAL_NERVOUS_SYSTEM	0.170734	407
OC314_OVARY	0.170652	406
SNU899_UPPER_AERODIGESTIVE_TRACT	0.17064	405
KNS81_CENTRAL_NERVOUS_SYSTEM	0.170554	404
SNU46_UPPER_AERODIGESTIVE_TRACT	0.170531	403
COV434_OVARY	0.170352	402
SF767_CERVIX	0.17025	401
PRECLH_PROSTATE	0.170028	400
SW1783_CENTRAL_NERVOUS_SYSTEM	0.170019	399
SW579_THYROID	0.170008	398
KMS12BM_HAEMATOPOIETIC_AND_LYMPHOID_TISSUE	0.169976	397
CORL23_LUNG	0.169952	396
H4_CENTRAL_NERVOUS_SYSTEM	0.169864	395
OE33_OESOPHAGUS	0.169746	394
NCIH522_LUNG	0.169678	393
M07E_HAEMATOPOIETIC_AND_LYMPHOID_TISSUE	0.169318	392
EFO21_OVARY	0.169027	391
JHESOAD1_OESOPHAGUS	0.168993	390
MUTZ3_HAEMATOPOIETIC_AND_LYMPHOID_TISSUE	0.168981	389
NCIH1155_LUNG	0.168574	388
SKMM2_HAEMATOPOIETIC_AND_LYMPHOID_TISSUE	0.168547	387
SNUC5_LARGE_INTESTINE	0.16844	386
PANC0203_PANCREAS	0.168334	385
NCIH1341_LUNG	0.168231	384
KO52_HAEMATOPOIETIC_AND_LYMPHOID_TISSUE	0.168212	383
KYSE520_OESOPHAGUS	0.16802	382
HCC2450_LUNG	0.167964	381
CAL12T_LUNG	0.167907	380
PK59_PANCREAS	0.167847	379
RCM1_LARGE_INTESTINE	0.167776	378
G401_SOFT_TISSUE	0.167731	377
NCIH1869_LUNG	0.167706	376
EFE184_ENDOMETRIUM	0.167702	375
LP1_HAEMATOPOIETIC_AND_LYMPHOID_TISSUE	0.167512	374
DND41_HAEMATOPOIETIC_AND_LYMPHOID_TISSUE	0.167413	373
KELLY_AUTONOMIC_GANGLIA	0.167352	372
8305C_THYROID	0.167329	371
MONOMAC6_HAEMATOPOIETIC_AND_LYMPHOID_TISSUE	0.167209	370
CHP126_AUTONOMIC_GANGLIA	0.166962	369
MESSA_SOFT_TISSUE	0.166909	368
PANC0327_PANCREAS	0.166673	367
SIGM5_HAEMATOPOIETIC_AND_LYMPHOID_TISSUE	0.166274	366
JURLMK1_HAEMATOPOIETIC_AND_LYMPHOID_TISSUE	0.166262	365
RERFLCAI_LUNG	0.166194	364
A498_KIDNEY	0.166142	363
C8166_HAEMATOPOIETIC_AND_LYMPHOID_TISSUE	0.166122	362
MINO_HAEMATOPOIETIC_AND_LYMPHOID_TISSUE	0.166099	361
OCIAML3_HAEMATOPOIETIC_AND_LYMPHOID_TISSUE	0.165838	360
KPNYN_AUTONOMIC_GANGLIA	0.165737	359
LN229_CENTRAL_NERVOUS_SYSTEM	0.165693	358
IGR39_SKIN	0.16562	357
HSC2_UPPER_AERODIGESTIVE_TRACT	0.165526	356
HS936T_SKIN	0.165239	355
SCC25_UPPER_AERODIGESTIVE_TRACT	0.165077	354
JHH6_LIVER	0.165047	353
CAS1_CENTRAL_NERVOUS_SYSTEM	0.164904	352
GDM1_HAEMATOPOIETIC_AND_LYMPHOID_TISSUE	0.164865	351
ABC1_LUNG	0.164775	350
MELHO_SKIN	0.164484	349
MOLP2_HAEMATOPOIETIC_AND_LYMPHOID_TISSUE	0.164264	348
HEC1A_ENDOMETRIUM	0.16402	347
KHM1B_HAEMATOPOIETIC_AND_LYMPHOID_TISSUE	0.163766	346
SLR25_KIDNEY	0.163739	345
KMS20_HAEMATOPOIETIC_AND_LYMPHOID_TISSUE	0.163693	344
A549_LUNG	0.163578	343
NCIH2004RT_SOFT_TISSUE	0.163521	342
BXPC3_PANCREAS	0.163226	341
OV7_OVARY	0.163139	340
SNU1197_LARGE_INTESTINE	0.162896	339
LNZ308_CENTRAL_NERVOUS_SYSTEM	0.162878	338
RD_SOFT_TISSUE	0.16278	337
REC1_HAEMATOPOIETIC_AND_LYMPHOID_TISSUE	0.162616	336
UACC62_SKIN	0.1626	335
DBTRG05MG_CENTRAL_NERVOUS_SYSTEM	0.162467	334
GSS_STOMACH	0.162227	333
RVH421_SKIN	0.162165	332
WM115_SKIN	0.162061	331
HS895T_FIBROBLAST	0.162016	330
SNU308_BILIARY_TRACT	0.161949	329
ONS76_CENTRAL_NERVOUS_SYSTEM	0.161841	328
EBC1_LUNG	0.161599	327
C32_SKIN	0.161566	326
SF268_CENTRAL_NERVOUS_SYSTEM	0.161398	325
SW1573_LUNG	0.161335	324
CALU1_LUNG	0.161003	323
T84_LARGE_INTESTINE	0.160897	322
NCIH1792_LUNG	0.160816	321
MOLM13_HAEMATOPOIETIC_AND_LYMPHOID_TISSUE	0.160784	320
WM983B_SKIN	0.160771	319
MDAMB436_BREAST	0.160758	318
SKMEL28_SKIN	0.160541	317
NCIH2052_PLEURA	0.160454	316
SNU1105_CENTRAL_NERVOUS_SYSTEM	0.160413	315
KYSE140_OESOPHAGUS	0.160264	314
SKMEL30_SKIN	0.159899	313
T24_URINARY_TRACT	0.159783	312
REH_HAEMATOPOIETIC_AND_LYMPHOID_TISSUE	0.159715	311
KU1919_URINARY_TRACT	0.159633	310
RMGI_OVARY	0.159556	309
42MGBA_CENTRAL_NERVOUS_SYSTEM	0.15954	308
VMRCRCZ_KIDNEY	0.159475	307
LAMA84_HAEMATOPOIETIC_AND_LYMPHOID_TISSUE	0.159372	306
TTC1240_SOFT_TISSUE	0.15919	305
HMEL_BREAST	0.159171	304
EWS502_BONE	0.158984	303
JK1_HAEMATOPOIETIC_AND_LYMPHOID_TISSUE	0.15898	302
HCC366_LUNG	0.15897	301
M059K_CENTRAL_NERVOUS_SYSTEM	0.15892	300
MPP89_PLEURA	0.158866	299
TTC549_SOFT_TISSUE	0.158759	298
KASUMI1_HAEMATOPOIETIC_AND_LYMPHOID_TISSUE	0.158696	297
253J_URINARY_TRACT	0.15864	296
EW8_BONE	0.158604	295
MHHCALL2_HAEMATOPOIETIC_AND_LYMPHOID_TISSUE	0.158355	294
LS123_LARGE_INTESTINE	0.158344	293
UO31_KIDNEY	0.158281	292
JHOM1_OVARY	0.158245	291
A427_LUNG	0.158096	290
DU145_PROSTATE	0.158015	289
OVCAR8_OVARY	0.157983	288
TE11_OESOPHAGUS	0.157903	287
HPAFII_PANCREAS	0.157774	286
BL70_HAEMATOPOIETIC_AND_LYMPHOID_TISSUE	0.157752	285
D341MED_CENTRAL_NERVOUS_SYSTEM	0.157474	284
KARPAS620_HAEMATOPOIETIC_AND_LYMPHOID_TISSUE	0.157425	283
MHHCALL3_HAEMATOPOIETIC_AND_LYMPHOID_TISSUE	0.157304	282
KMS28BM_HAEMATOPOIETIC_AND_LYMPHOID_TISSUE	0.157275	281
LN464_CENTRAL_NERVOUS_SYSTEM	0.157198	280
NB4_HAEMATOPOIETIC_AND_LYMPHOID_TISSUE	0.157001	279
CMK_HAEMATOPOIETIC_AND_LYMPHOID_TISSUE	0.156683	278
PECAPJ41CLONED2_UPPER_AERODIGESTIVE_TRACT	0.156673	277
NALM1_HAEMATOPOIETIC_AND_LYMPHOID_TISSUE	0.15651	276
NCIH1793_LUNG	0.156336	275
SH4_SKIN	0.156323	274
BL41_HAEMATOPOIETIC_AND_LYMPHOID_TISSUE	0.156066	273
VMCUB1_URINARY_TRACT	0.15596	272
HPBALL_HAEMATOPOIETIC_AND_LYMPHOID_TISSUE	0.155835	271
NCIH716_LARGE_INTESTINE	0.155807	270
P3HR1_HAEMATOPOIETIC_AND_LYMPHOID_TISSUE	0.155489	269
SBC5_LUNG	0.155104	268
PATU8902_PANCREAS	0.155092	267
A172_CENTRAL_NERVOUS_SYSTEM	0.15505	266
MOLP8_HAEMATOPOIETIC_AND_LYMPHOID_TISSUE	0.154926	265
AML193_HAEMATOPOIETIC_AND_LYMPHOID_TISSUE	0.154866	264
ASPC1_PANCREAS	0.15481	263
NCIH2286_LUNG	0.154729	262
OCILY19_HAEMATOPOIETIC_AND_LYMPHOID_TISSUE	0.154559	261
HL60_HAEMATOPOIETIC_AND_LYMPHOID_TISSUE	0.154508	260
IGR37_SKIN	0.154277	259
DANG_PANCREAS	0.15424	258
NCIH1581_LUNG	0.15411	257
MOLT13_HAEMATOPOIETIC_AND_LYMPHOID_TISSUE	0.154024	256
HCC44_LUNG	0.153899	255
COLO201_LARGE_INTESTINE	0.153868	254
SKLMS1_SOFT_TISSUE	0.153656	253
HEL_HAEMATOPOIETIC_AND_LYMPHOID_TISSUE	0.153328	252
U2OS_BONE	0.153266	251
BC3C_URINARY_TRACT	0.153228	250
MKN74_STOMACH	0.153199	249
TC71_BONE	0.152804	248
SKHEP1_LIVER	0.152766	247
5637_URINARY_TRACT	0.152487	246
TUHR10TKB_KIDNEY	0.152474	245
A101D_SKIN	0.152415	244
HEC1B_ENDOMETRIUM	0.152403	243
OCIM1_HAEMATOPOIETIC_AND_LYMPHOID_TISSUE	0.152375	242
KPMRTRY_SOFT_TISSUE	0.15229	241
SKUT1_SOFT_TISSUE	0.152136	240
LN340_CENTRAL_NERVOUS_SYSTEM	0.152128	239
SEM_HAEMATOPOIETIC_AND_LYMPHOID_TISSUE	0.152034	238
KYSE450_OESOPHAGUS	0.151952	237
MEG01_HAEMATOPOIETIC_AND_LYMPHOID_TISSUE	0.151952	236
HS944T_SKIN	0.151806	235
PEER_HAEMATOPOIETIC_AND_LYMPHOID_TISSUE	0.15179	234
HUPT4_PANCREAS	0.151668	233
NCIH524_LUNG	0.151648	232
RS411_HAEMATOPOIETIC_AND_LYMPHOID_TISSUE	0.151621	231
CA46_HAEMATOPOIETIC_AND_LYMPHOID_TISSUE	0.151568	230
MOLT3_HAEMATOPOIETIC_AND_LYMPHOID_TISSUE	0.151563	229
TOV21G_OVARY	0.151453	228
TE617T_SOFT_TISSUE	0.151254	227
SW620_LARGE_INTESTINE	0.151234	226
KYSE70_OESOPHAGUS	0.151211	225
T3M4_PANCREAS	0.151193	224
STM9101_SOFT_TISSUE	0.151179	223
ACHN_KIDNEY	0.151035	222
WM793_SKIN	0.150409	221
U266B1_HAEMATOPOIETIC_AND_LYMPHOID_TISSUE	0.150345	220
LU99_LUNG	0.150232	219
JM1_HAEMATOPOIETIC_AND_LYMPHOID_TISSUE	0.150058	218
RL_HAEMATOPOIETIC_AND_LYMPHOID_TISSUE	0.149744	217
NCIH460_LUNG	0.149293	216
NCIH841_LUNG	0.149056	215
SNU1_STOMACH	0.148894	214
ME1_HAEMATOPOIETIC_AND_LYMPHOID_TISSUE	0.14886	213
TE15_OESOPHAGUS	0.148758	212
SF172_CENTRAL_NERVOUS_SYSTEM	0.148464	211
KMRC2_KIDNEY	0.148313	210
SUPB15_HAEMATOPOIETIC_AND_LYMPHOID_TISSUE	0.148232	209
OV56_OVARY	0.147946	208
KOPN8_HAEMATOPOIETIC_AND_LYMPHOID_TISSUE	0.147877	207
IPC298_SKIN	0.147858	206
G292CLONEA141B1_BONE	0.147828	205
SLR20_KIDNEY	0.147556	204
TT2609C02_THYROID	0.147554	203
PK1_PANCREAS	0.147521	202
NCIH661_LUNG	0.147303	201
KYSE410_OESOPHAGUS	0.147034	200
SUDHL10_HAEMATOPOIETIC_AND_LYMPHOID_TISSUE	0.146991	199
SKNFI_AUTONOMIC_GANGLIA	0.146853	198
HDLM2_HAEMATOPOIETIC_AND_LYMPHOID_TISSUE	0.14662	197
YD10B_UPPER_AERODIGESTIVE_TRACT	0.146474	196
UOK101_KIDNEY	0.146446	195
NCIH28_PLEURA	0.146171	194
KYSE180_OESOPHAGUS	0.146156	193
SHP77_LUNG	0.145727	192
MIAPACA2_PANCREAS	0.145696	191
SW1990_PANCREAS	0.145483	190
MC116_HAEMATOPOIETIC_AND_LYMPHOID_TISSUE	0.145401	189
BFTC909_KIDNEY	0.145327	188
BT549_BREAST	0.145278	187
NCIH1693_LUNG	0.145224	186
HS746T_STOMACH	0.145088	185
A204_SOFT_TISSUE	0.144852	184
KG1_HAEMATOPOIETIC_AND_LYMPHOID_TISSUE	0.144652	183
A375_SKIN	0.144463	182
TOLEDO_HAEMATOPOIETIC_AND_LYMPHOID_TISSUE	0.143836	181
RPMI8402_HAEMATOPOIETIC_AND_LYMPHOID_TISSUE	0.143751	180
DETROIT562_UPPER_AERODIGESTIVE_TRACT	0.143665	179
SUDHL5_HAEMATOPOIETIC_AND_LYMPHOID_TISSUE	0.143546	178
SUDHL8_HAEMATOPOIETIC_AND_LYMPHOID_TISSUE	0.142609	177
YD15_SALIVARY_GLAND	0.142133	176
CAKI2_KIDNEY	0.142132	175
KNS62_LUNG	0.14206	174
PLB985_HAEMATOPOIETIC_AND_LYMPHOID_TISSUE	0.14199	173
TALL1_HAEMATOPOIETIC_AND_LYMPHOID_TISSUE	0.141879	172
J82_URINARY_TRACT	0.141363	171
SH10TC_STOMACH	0.141189	170
HUTU80_SMALL_INTESTINE	0.141163	169
SNU423_LIVER	0.141023	168
IMR32_AUTONOMIC_GANGLIA	0.141004	167
639V_URINARY_TRACT	0.14097	166
8505C_THYROID	0.140698	165
NCIH2030_LUNG	0.140396	164
NCIH1355_LUNG	0.139527	163
SNU398_LIVER	0.138541	162
MM1S_HAEMATOPOIETIC_AND_LYMPHOID_TISSUE	0.138464	161
SUPT11_HAEMATOPOIETIC_AND_LYMPHOID_TISSUE	0.138363	160
NUDUL1_HAEMATOPOIETIC_AND_LYMPHOID_TISSUE	0.138351	159
NCIH1944_LUNG	0.1382	158
KMS21BM_HAEMATOPOIETIC_AND_LYMPHOID_TISSUE	0.138004	157
TE10_OESOPHAGUS	0.137974	156
IALM_LUNG	0.137804	155
SLR23_KIDNEY	0.137599	154
JVM2_HAEMATOPOIETIC_AND_LYMPHOID_TISSUE	0.137546	153
DAUDI_HAEMATOPOIETIC_AND_LYMPHOID_TISSUE	0.1371	152
HCC2108_LUNG	0.136848	151
KS1_CENTRAL_NERVOUS_SYSTEM	0.136763	150
NCIH2077_LUNG	0.136616	149
HNT34_HAEMATOPOIETIC_AND_LYMPHOID_TISSUE	0.136511	148
NCIH1694_LUNG	0.136278	147
BCP1_HAEMATOPOIETIC_AND_LYMPHOID_TISSUE	0.135862	146
MELJUSO_SKIN	0.135591	145
PSN1_PANCREAS	0.135288	144
CMLT1_HAEMATOPOIETIC_AND_LYMPHOID_TISSUE	0.135053	143
MON_SOFT_TISSUE	0.13446	142
S117_THYROID	0.134288	141
JHOC5_OVARY	0.134136	140
TM31_CENTRAL_NERVOUS_SYSTEM	0.134038	139
769P_KIDNEY	0.133923	138
OPM2_HAEMATOPOIETIC_AND_LYMPHOID_TISSUE	0.133792	137
NCIH446_LUNG	0.133555	136
HS766T_PANCREAS	0.133524	135
SNU5_STOMACH	0.133321	134
RKO_LARGE_INTESTINE	0.132209	133
NCIH322_LUNG	0.132197	132
A2780_OVARY	0.132047	131
AMO1_HAEMATOPOIETIC_AND_LYMPHOID_TISSUE	0.132043	130
SW1271_LUNG	0.13201	129
KMS18_HAEMATOPOIETIC_AND_LYMPHOID_TISSUE	0.131637	128
KP4_PANCREAS	0.131629	127
SKPNDW_BONE	0.131525	126
TTC709_SOFT_TISSUE	0.131408	125
YD38_UPPER_AERODIGESTIVE_TRACT	0.131308	124
EPLC272H_LUNG	0.130375	123
OE21_OESOPHAGUS	0.130348	122
DEL_HAEMATOPOIETIC_AND_LYMPHOID_TISSUE	0.130226	121
PANC0813_PANCREAS	0.130063	120
A4FUK_HAEMATOPOIETIC_AND_LYMPHOID_TISSUE	0.130063	119
SNU1214_UPPER_AERODIGESTIVE_TRACT	0.129897	118
LN443_CENTRAL_NERVOUS_SYSTEM	0.129867	117
FTC238_THYROID	0.128802	116
KM12_LARGE_INTESTINE	0.128764	115
NAMALWA_HAEMATOPOIETIC_AND_LYMPHOID_TISSUE	0.128754	114
KMS27_HAEMATOPOIETIC_AND_LYMPHOID_TISSUE	0.128726	113
HARA_LUNG	0.128238	112
KG1C_CENTRAL_NERVOUS_SYSTEM	0.127847	111
CI1_HAEMATOPOIETIC_AND_LYMPHOID_TISSUE	0.127688	110
KYSE150_OESOPHAGUS	0.127261	109
KMS11_HAEMATOPOIETIC_AND_LYMPHOID_TISSUE	0.126812	108
EM2_HAEMATOPOIETIC_AND_LYMPHOID_TISSUE	0.126473	107
U937_HAEMATOPOIETIC_AND_LYMPHOID_TISSUE	0.126002	106
NUGC3_STOMACH	0.125793	105
ACCMESO1_PLEURA	0.125442	104
KE37_HAEMATOPOIETIC_AND_LYMPHOID_TISSUE	0.12515	103
EB1_HAEMATOPOIETIC_AND_LYMPHOID_TISSUE	0.12491	102
MOLM6_HAEMATOPOIETIC_AND_LYMPHOID_TISSUE	0.124434	101
LMSU_STOMACH	0.123684	100
KP3_PANCREAS	0.12357	99
MDST8_LARGE_INTESTINE	0.123192	98
HT1080_SOFT_TISSUE	0.123192	97
ALLSIL_HAEMATOPOIETIC_AND_LYMPHOID_TISSUE	0.123044	96
NUDHL1_HAEMATOPOIETIC_AND_LYMPHOID_TISSUE	0.123043	95
TOV112D_OVARY	0.122927	94
NCIH929_HAEMATOPOIETIC_AND_LYMPHOID_TISSUE	0.122799	93
PATU8988T_PANCREAS	0.122603	92
BDCM_HAEMATOPOIETIC_AND_LYMPHOID_TISSUE	0.122375	91
TTC642_SOFT_TISSUE	0.121007	90
HH_HAEMATOPOIETIC_AND_LYMPHOID_TISSUE	0.12033	89
P31FUJ_HAEMATOPOIETIC_AND_LYMPHOID_TISSUE	0.120304	88
HUT78_HAEMATOPOIETIC_AND_LYMPHOID_TISSUE	0.120244	87
HEC50B_ENDOMETRIUM	0.120102	86
SUDHL1_HAEMATOPOIETIC_AND_LYMPHOID_TISSUE	0.119803	85
U178_CENTRAL_NERVOUS_SYSTEM	0.119727	84
KARPAS422_HAEMATOPOIETIC_AND_LYMPHOID_TISSUE	0.119389	83
786O_KIDNEY	0.11906	82
KARPAS299_HAEMATOPOIETIC_AND_LYMPHOID_TISSUE	0.11844	81
NCIH1703_LUNG	0.117949	80
BT12_SOFT_TISSUE	0.117713	79
HMC18_BREAST	0.117301	78
SKNO1_HAEMATOPOIETIC_AND_LYMPHOID_TISSUE	0.116438	77
L428_HAEMATOPOIETIC_AND_LYMPHOID_TISSUE	0.115889	76
OPM1_HAEMATOPOIETIC_AND_LYMPHOID_TISSUE	0.11568	75
OCIAML2_HAEMATOPOIETIC_AND_LYMPHOID_TISSUE	0.115254	74
P12ICHIKAWA_HAEMATOPOIETIC_AND_LYMPHOID_TISSUE	0.115214	73
KE97_HAEMATOPOIETIC_AND_LYMPHOID_TISSUE	0.114857	72
NMCG1_CENTRAL_NERVOUS_SYSTEM	0.114726	71
KMRC1_KIDNEY	0.114664	70
KASUMI6_HAEMATOPOIETIC_AND_LYMPHOID_TISSUE	0.113877	69
MEC1_HAEMATOPOIETIC_AND_LYMPHOID_TISSUE	0.113824	68
KMS26_HAEMATOPOIETIC_AND_LYMPHOID_TISSUE	0.113519	67
MDAMB435S_SKIN	0.113339	66
HUNS1_HAEMATOPOIETIC_AND_LYMPHOID_TISSUE	0.112834	65
HCC1438_LUNG	0.112826	64
CAKI1_KIDNEY	0.112591	63
GAMG_CENTRAL_NERVOUS_SYSTEM	0.112542	62
253JBV_URINARY_TRACT	0.112423	61
SF295_CENTRAL_NERVOUS_SYSTEM	0.112269	60
NCIH23_LUNG	0.112097	59
HUCCT1_BILIARY_TRACT	0.11144	58
HUT102_HAEMATOPOIETIC_AND_LYMPHOID_TISSUE	0.111202	57
CJM_SKIN	0.109871	56
KYM1_SOFT_TISSUE	0.109833	55
U87MG_CENTRAL_NERVOUS_SYSTEM	0.10972	54
GCT_SOFT_TISSUE	0.109719	53
A3KAW_HAEMATOPOIETIC_AND_LYMPHOID_TISSUE	0.109709	52
HCC461_LUNG	0.108196	51
RH30_SOFT_TISSUE	0.107992	50
OVTOKO_OVARY	0.10793	49
JVM3_HAEMATOPOIETIC_AND_LYMPHOID_TISSUE	0.107884	48
HSC3_UPPER_AERODIGESTIVE_TRACT	0.1074	47
TM87_SOFT_TISSUE	0.107351	46
NCIH838_LUNG	0.106679	45
L363_HAEMATOPOIETIC_AND_LYMPHOID_TISSUE	0.106278	44
LOUCY_HAEMATOPOIETIC_AND_LYMPHOID_TISSUE	0.106083	43
SUPM2_HAEMATOPOIETIC_AND_LYMPHOID_TISSUE	0.106081	42
SKLU1_LUNG	0.105887	41
TYKNU_OVARY	0.10585	40
MSTO211H_PLEURA	0.105647	39
JURKAT_HAEMATOPOIETIC_AND_LYMPHOID_TISSUE	0.104403	38
SCABER_URINARY_TRACT	0.104363	37
MJ_HAEMATOPOIETIC_AND_LYMPHOID_TISSUE	0.104004	36
KMS34_HAEMATOPOIETIC_AND_LYMPHOID_TISSUE	0.10391	35
MOLT16_HAEMATOPOIETIC_AND_LYMPHOID_TISSUE	0.103179	34
SR786_HAEMATOPOIETIC_AND_LYMPHOID_TISSUE	0.103178	33
MCAS_OVARY	0.103121	32
U118MG_CENTRAL_NERVOUS_SYSTEM	0.102538	31
SUPT1_HAEMATOPOIETIC_AND_LYMPHOID_TISSUE	0.101418	30
NCIH1299_LUNG	0.100962	29
L540_HAEMATOPOIETIC_AND_LYMPHOID_TISSUE	0.100509	28
KMH2_HAEMATOPOIETIC_AND_LYMPHOID_TISSUE	0.0995718	27
NCIH2887_LUNG	0.0984971	26
KMM1_HAEMATOPOIETIC_AND_LYMPHOID_TISSUE	0.0966579	25
GB1_CENTRAL_NERVOUS_SYSTEM	0.0955588	24
INA6_HAEMATOPOIETIC_AND_LYMPHOID_TISSUE	0.0923927	23
RKN_SOFT_TISSUE	0.0914802	22
OCILY3_HAEMATOPOIETIC_AND_LYMPHOID_TISSUE	0.0910871	21
A704_KIDNEY	0.0903693	20
OCIMY7_HAEMATOPOIETIC_AND_LYMPHOID_TISSUE	0.0882503	19
CH157MN_CENTRAL_NERVOUS_SYSTEM	0.0879291	18
A1207_CENTRAL_NERVOUS_SYSTEM	0.0871587	17
ES2_OVARY	0.0858093	16
HDMYZ_HAEMATOPOIETIC_AND_LYMPHOID_TISSUE	0.0853776	15
NCIH1339_LUNG	0.0834855	14
HEYA8_OVARY	0.0824615	13
NCIH650_LUNG	0.0814488	12
EHEB_HAEMATOPOIETIC_AND_LYMPHOID_TISSUE	0.0809183	11
JMSU1_URINARY_TRACT	0.0800562	10
HLF_LIVER	0.0785865	9
L1236_HAEMATOPOIETIC_AND_LYMPHOID_TISSUE	0.0760109	8
NCIH1915_LUNG	0.0754182	7
KIJK_HAEMATOPOIETIC_AND_LYMPHOID_TISSUE	0.0723404	6
IOMMLEE_CENTRAL_NERVOUS_SYSTEM	0.0677523	5
HCC1359_LUNG	0.0649365	4
UMUC3_URINARY_TRACT	0.061407	3
AM38_CENTRAL_NERVOUS_SYSTEM	0.0570913	2
LOXIMVI_SKIN	0.056243	1
