# Supplementary material for: Multi-omics evaluation of cell lines as models for metastatic prostate cancer
Source: Commun Biol. 2026 Mar 24;9:656. doi: 10.1038/s42003-026-09914-2 (PMC13171877; doi:10.1038/s42003-026-09914-2)
Supplement: Supplementary file 6 — Supplementary Data 5 [file 42003_2026_9914_MOESM6_ESM.xlsx]

## Sheet: Supplementary Data 5
Supplementary Data 5: PubMed citation count of CCLE prostate cancer cell lines
Cell line name	PubMed citation count	Percentage(%)
PC3	1957	46.5
LNCaP	1046	24.85
DU145	939	22.31
22RV1	142	3.37
VCaP	58	1.38
MDA-PCa-2b	31	0.74
BPH1	24	0.57
NCI-H660	7	0.17
P4E6	4	0.1
WPE1NA22	1	0.02
SHMAC5	0	0
SHMAC4	0	0
PWR1E	0	0
