# Supplementary material for: Multi-omics evaluation of cell lines as models for metastatic prostate cancer
Source: Commun Biol. 2026 Mar 24;9:656. doi: 10.1038/s42003-026-09914-2 (PMC13171877; doi:10.1038/s42003-026-09914-2)
Supplement: Supplementary file 7 — Supplementary Data 6 [file 42003_2026_9914_MOESM7_ESM.xlsx]

## Sheet: Supplementary Data 6
Supplementary Data 6: Hallmark gene sets enrichment of top 200 PC1-loading genes
Term	Overlap	P.value	Adjusted.P.value	Old.P.value	Old.Adjusted.P.value	Odds.Ratio	Combined.Score	Genes
Epithelial Mesenchymal Transition	35/200	1.33805e-33	5.61979e-32	0	0	25.3976	1922.45	CXCL8;TNC;HTRA1;CAPG;PLOD2;CXCL1;LAMC2;AREG;PTHLH;LOXL2;NT5E;LGALS1;BASP1;ANPEP;TIMP1;CCN1;EDIL3;TGM2;CTHRC1;TGFB1;TNFRSF12A;IGFBP4;TFPI2;PLAUR;VEGFC;EMP3;DKK1;MMP14;IL6;COL6A2;PMP22;TGFBI;VIM;MYL9;CD44
TNF-alpha Signaling via NF-kB	18/200	1.61092e-12	3.38294e-11	0	0	10.7201	291.096	LAMB3;LIF;IL18;TNC;TNFAIP2;PLAUR;G0S2;CXCL1;AREG;ICAM1;FOSL1;IL6;PLAU;CLCF1;CCN1;PHLDA1;CD44;IER3
Apoptosis	13/161	8.31743e-09	1.16444e-07	0	0	9.28106	172.673	TGFB2;ANXA1;TNFRSF12A;CAV1;IL18;PLAT;LGALS3;IL6;TIMP2;IGFBP6;TIMP1;CD44;IER3
Inflammatory Response	14/200	1.37639e-08	1.44521e-07	0	0	7.98053	144.457	CXCL8;TPBG;LPAR1;LIF;IL18;PLAUR;EMP3;ICAM1;DCBLD2;MMP14;IL6;AXL;TIMP1;MET
Allograft Rejection	13/200	1.09846e-07	9.22706e-07	0	0	7.33086	117.471	SRGN;TGFB2;TGFB1;CDKN2A;ITGB2;LIF;IL18;CAPG;HLA-A;ETS1;ICAM1;IL6;TIMP1
UV Response Dn	11/144	2.11951e-07	1.48365e-06	0	0	8.65254	132.963	EFEMP1;ANXA2;CAV1;LPAR1;FHL2;PMP22;PPARG;CCN1;RND3;MET;TGFBR2
Hypoxia	12/200	8.06737e-07	3.38829e-06	0	0	6.69462	93.9273	IL6;ANXA2;CAV1;TPBG;PLAUR;S100A4;TGFBI;CCN1;PAM;ETS1;IER3;TGM2
Estrogen Response Late	12/200	8.06737e-07	3.38829e-06	0	0	6.69462	93.9273	FABP5;GJB3;IGFBP4;CAV1;TPBG;MYOF;TFPI2;SFN;LAMC2;AREG;CD44;MICB
Apical Junction	12/200	8.06737e-07	3.38829e-06	0	0	6.69462	93.9273	CLDN11;SGCE;LAMB3;ITGB4;ITGA3;FSCN1;MSN;LAMC2;FLNC;TGFBI;MYL9;ICAM1
Complement	12/200	8.06737e-07	3.38829e-06	0	0	6.69462	93.9273	CDA;LGALS3;PLSCR1;MMP14;IL6;TFPI2;TIMP2;PLAUR;PLAT;CXCL1;TIMP1;CTSC
Estrogen Response Early	11/200	5.42289e-06	2.07056e-05	0	0	6.07148	73.616	MUC1;IGFBP4;TPBG;MYOF;FHL2;SFN;AREG;MYBL1;CD44;MICB;TGM2
Cholesterol Homeostasis	7/74	8.89725e-06	3.11404e-05	0	0	10.7383	124.884	LGALS3;PLSCR1;TNFRSF12A;FABP5;GPX8;PLAUR;PPARG
IL-2/STAT5 Signaling	10/199	3.17687e-05	9.2835e-05	0	0	5.49033	56.8635	ADAM19;PLSCR1;NT5E;MUC1;LIF;CAPG;PHLDA1;CD44;COCH;TGM2
p53 Pathway	10/200	3.31553e-05	9.2835e-05	0	0	5.46115	56.328	TGFB1;CDKN2A;ITGB4;LIF;SFN;S100A4;UPP1;SERPINB5;IER3;EPHA2
KRAS Signaling Up	10/200	3.31553e-05	9.2835e-05	0	0	5.46115	56.328	PLAU;ITGB2;LIF;PLAUR;ITGBL1;G0S2;PLAT;NGF;ETS1;DCBLD2
Glycolysis	9/200	0.000183023	0.000480435	0	0	4.86332	41.8533	NT5E;TPBG;PLOD2;PYGL;TGFBI;PAM;MET;CD44;IER3
Coagulation	7/138	0.000469349	0.00115957	0	0	5.47432	41.9561	MMP14;ANXA1;PLAU;TFPI2;HTRA1;PLAT;TIMP1
Interferon Gamma Response	8/200	0.000904294	0.00211002	0	0	4.27771	29.9797	PLSCR1;IL6;TNFAIP2;HLA-A;UPP1;IFIT1;IFIT3;ICAM1
IL-6/JAK/STAT3 Signaling	5/87	0.00177097	0.00391478	0	0	6.19782	39.2708	IL6;TGFB1;TNFRSF12A;CXCL1;CD44
Myogenesis	7/200	0.00395773	0.00831124	0	0	3.70402	20.4909	TGFB1;TNNT1;ITGB4;FST;COL6A2;FHL1;KIFC3
Apical Surface	3/44	0.00952409	0.0190482	0	0	7.3768	34.3311	PLAUR;DCBLD2;SULF2
Xenobiotic Metabolism	6/200	0.0151512	0.0283523	0	0	3.14198	13.1639	ABCC3;CDA;TGFB2;IGFBP4;UPP1;EPHA2
Protein Secretion	4/96	0.0155262	0.0283523	0	0	4.39443	18.3038	SCRN1;CAV2;PAM;CTSC
Angiogenesis	2/36	0.0497527	0.0870672	0	0	5.90236	17.7112	S100A4;TIMP1
UV Response Up	3/158	0.208454	0.350203	0	0	1.94003	3.04203	IL6;MMP14;ICAM1
Interferon Alpha Response	2/97	0.251314	0.405969	0	0	2.1059	2.90836	PLSCR1;IFIT3
PI3K/AKT/mTOR Signaling	2/105	0.28081	0.436816	0	0	1.94155	2.46592	SFN;NGF
mTORC1 Signaling	3/200	0.320571	0.480856	0	0	1.52315	1.73282	ITGB2;PLOD2;CTSC
Wnt-beta Catenin Signaling	1/42	0.343233	0.497096	0	0	2.4341	2.60289	DKK1
TGF-beta Signaling	1/54	0.417665	0.584732	0	0	1.88184	1.64298	TGFB1
Fatty Acid Metabolism	2/158	0.467674	0.633623	0	0	1.27847	0.971619	LGALS1;G0S2
Mitotic Spindle	2/199	0.591239	0.733731	0	0	1.01028	0.530939	FSCN1;SYNPO
Adipogenesis	2/200	0.593973	0.733731	0	0	1.00513	0.523593	RAB34;PPARG
KRAS Signaling Dn	2/200	0.593973	0.733731	0	0	1.00513	0.523593	TGFB2;SYNPO
Pperoxisome	1/104	0.647492	0.769609	0	0	0.965872	0.419816	CRABP2
Bile Acid Metabolism	1/112	0.674735	0.769609	0	0	0.895896	0.352478	OPTN
Unfolded Protein Response	1/113	0.677989	0.769609	0	0	0.887852	0.34504	IFIT1
Spermatogenesis	1/135	0.741934	0.820032	0	0	0.741256	0.221261	RPL39L
DNA Repair	1/150	0.778119	0.837974	0	0	0.666124	0.167115	CDA
G2-M Checkpoint	1/200	0.866015	0.866015	0	0	0.497487	0.0715654	TGFB1
E2F Targets	1/200	0.866015	0.866015	0	0	0.497487	0.0715654	CDKN2A
heme Metabolism	1/200	0.866015	0.866015	0	0	0.497487	0.0715654	OPTN
