# Supplementary material for: Multi-omics evaluation of cell lines as models for metastatic prostate cancer
Source: Commun Biol. 2026 Mar 24;9:656. doi: 10.1038/s42003-026-09914-2 (PMC13171877; doi:10.1038/s42003-026-09914-2)
Supplement: Supplementary file 8 — Supplementary Data 7 [file 42003_2026_9914_MOESM8_ESM.xlsx]

## Sheet: Supplementary Data 7
Supplementary Data 7: TC analysis result between MSPC malignant cells and 1,019 CCLE cell lines
Cell line name	Correlation	Rank
RT4_URINARY_TRACT	0.422049	1019
KMBC2_URINARY_TRACT	0.410104	1018
SW780_URINARY_TRACT	0.407975	1017
T3M4_PANCREAS	0.401971	1016
UMUC1_URINARY_TRACT	0.401708	1015
NCIH1666_LUNG	0.395595	1014
SNU308_BILIARY_TRACT	0.393909	1013
RT112_URINARY_TRACT	0.393522	1012
HUPT4_PANCREAS	0.388259	1011
BXPC3_PANCREAS	0.387072	1010
HPAFII_PANCREAS	0.38442	1009
PANC0813_PANCREAS	0.382888	1008
PK1_PANCREAS	0.382542	1007
SNU478_BILIARY_TRACT	0.382112	1006
OE33_OESOPHAGUS	0.378715	1005
TE11_OESOPHAGUS	0.378606	1004
HPAC_PANCREAS	0.375274	1003
NCIH1648_LUNG	0.374949	1002
BICR56_UPPER_AERODIGESTIVE_TRACT	0.372461	1001
SNU213_PANCREAS	0.372408	1000
NCIH2122_LUNG	0.370309	999
KNS62_LUNG	0.368425	998
NCIH1869_LUNG	0.366821	997
CAL29_URINARY_TRACT	0.366418	996
BFTC905_URINARY_TRACT	0.364595	995
ECGI10_OESOPHAGUS	0.36347	994
PANC0403_PANCREAS	0.361693	993
TE9_OESOPHAGUS	0.358652	992
KYSE410_OESOPHAGUS	0.355916	991
SNU1066_UPPER_AERODIGESTIVE_TRACT	0.355844	990
SNU1041_UPPER_AERODIGESTIVE_TRACT	0.355	989
CFPAC1_PANCREAS	0.354899	988
NCIH2110_LUNG	0.353087	987
SNU899_UPPER_AERODIGESTIVE_TRACT	0.351945	986
NCIH322_LUNG	0.350796	985
CALU3_LUNG	0.349717	984
TE15_OESOPHAGUS	0.349057	983
BICR22_UPPER_AERODIGESTIVE_TRACT	0.348898	982
LUDLU1_LUNG	0.348736	981
CAL33_UPPER_AERODIGESTIVE_TRACT	0.345503	980
NUGC3_STOMACH	0.345426	979
BICR6_UPPER_AERODIGESTIVE_TRACT	0.345229	978
SNU1076_UPPER_AERODIGESTIVE_TRACT	0.344472	977
PANC0203_PANCREAS	0.344433	976
PANC0504_PANCREAS	0.344313	975
HCC70_BREAST	0.344226	974
MCAS_OVARY	0.343539	973
CL40_LARGE_INTESTINE	0.343239	972
CAPAN2_PANCREAS	0.343235	971
PC14_LUNG	0.342144	970
CAPAN1_PANCREAS	0.34159	969
DETROIT562_UPPER_AERODIGESTIVE_TRACT	0.341373	968
VMCUB1_URINARY_TRACT	0.340306	967
PC9_LUNG	0.339437	966
YD38_UPPER_AERODIGESTIVE_TRACT	0.339408	965
KYSE30_OESOPHAGUS	0.33919	964
KP2_PANCREAS	0.338467	963
PANC0213_PANCREAS	0.337431	962
IM95_STOMACH	0.337375	961
SKCO1_LARGE_INTESTINE	0.337028	960
CJM_SKIN	0.336399	959
HCC1954_BREAST	0.335301	958
HCC1588_LUNG	0.335229	957
GSU_STOMACH	0.333556	956
NCIH1573_LUNG	0.333368	955
SNU61_LARGE_INTESTINE	0.33336	954
RMUGS_OVARY	0.333311	953
NCIH3255_LUNG	0.332788	952
HUPT3_PANCREAS	0.332557	951
ASPC1_PANCREAS	0.331601	950
T84_LARGE_INTESTINE	0.330555	949
RERFLCAD2_LUNG	0.330495	948
CAL851_BREAST	0.330304	947
NCIH3122_LUNG	0.330189	946
HCC78_LUNG	0.329718	945
TE14_OESOPHAGUS	0.329573	944
NCIH747_LARGE_INTESTINE	0.329341	943
NCIH292_LUNG	0.328369	942
SNU620_STOMACH	0.328233	941
NCIH2291_LUNG	0.327927	940
PECAPJ34CLONEC12_UPPER_AERODIGESTIVE_TRACT	0.327276	939
MKN45_STOMACH	0.32671	938
SNU719_STOMACH	0.325668	937
OCUM1_STOMACH	0.325196	936
KATOIII_STOMACH	0.325062	935
PECAPJ15_UPPER_AERODIGESTIVE_TRACT	0.324556	934
TE5_OESOPHAGUS	0.324307	933
FADU_UPPER_AERODIGESTIVE_TRACT	0.32396	932
SW1116_LARGE_INTESTINE	0.323956	931
SNU601_STOMACH	0.323381	930
YAPC_PANCREAS	0.322679	929
SNUC5_LARGE_INTESTINE	0.322543	928
NCIH2347_LUNG	0.321809	927
NCIH441_LUNG	0.321726	926
HCC2935_LUNG	0.321476	925
HT1376_URINARY_TRACT	0.321169	924
BHY_UPPER_AERODIGESTIVE_TRACT	0.320648	923
NCIH1435_LUNG	0.320485	922
HCC827GR5_LUNG	0.320448	921
2313287_STOMACH	0.320032	920
NCIH596_LUNG	0.319893	919
HUG1N_STOMACH	0.319136	918
RERFLCAD1_LUNG	0.318861	917
HT115_LARGE_INTESTINE	0.317909	916
KYSE510_OESOPHAGUS	0.316915	915
L33_PANCREAS	0.316681	914
SCABER_URINARY_TRACT	0.316406	913
KM12_LARGE_INTESTINE	0.315573	912
JHOM2B_OVARY	0.315469	911
HCC1937_BREAST	0.315361	910
TE4_OESOPHAGUS	0.315173	909
OE19_OESOPHAGUS	0.315087	908
OE21_OESOPHAGUS	0.314773	907
CAL27_UPPER_AERODIGESTIVE_TRACT	0.314525	906
SNU324_PANCREAS	0.314424	905
PK59_PANCREAS	0.314011	904
LCLC97TM1_LUNG	0.313603	903
HUCCT1_BILIARY_TRACT	0.313548	902
MDAMB468_BREAST	0.313004	901
PANC1005_PANCREAS	0.312134	900
JHESOAD1_OESOPHAGUS	0.312019	899
SNU1197_LARGE_INTESTINE	0.311895	898
SCC4_UPPER_AERODIGESTIVE_TRACT	0.31166	897
EBC1_LUNG	0.311451	896
SQ1_LUNG	0.311074	895
SNU245_BILIARY_TRACT	0.310633	894
SNU16_STOMACH	0.310558	893
TE10_OESOPHAGUS	0.310159	892
NUGC4_STOMACH	0.309882	891
SALE_LUNG	0.309705	890
PATU8988S_PANCREAS	0.309585	889
HT29_LARGE_INTESTINE	0.308842	888
NCIH2126_LUNG	0.308508	887
SCC15_UPPER_AERODIGESTIVE_TRACT	0.308046	886
DANG_PANCREAS	0.308035	885
SNU1196_BILIARY_TRACT	0.307761	884
NUGC2_STOMACH	0.307571	883
SNU81_LARGE_INTESTINE	0.30736	882
SW1463_LARGE_INTESTINE	0.307279	881
LS180_LARGE_INTESTINE	0.305817	880
RERFLCKJ_LUNG	0.305471	879
COLO201_LARGE_INTESTINE	0.305432	878
HSC2_UPPER_AERODIGESTIVE_TRACT	0.303457	877
SNUC1_LARGE_INTESTINE	0.303102	876
SNU869_BILIARY_TRACT	0.302955	875
SU8686_PANCREAS	0.302667	874
LS513_LARGE_INTESTINE	0.302587	873
PATU8902_PANCREAS	0.302313	872
SNU520_STOMACH	0.302023	871
PANC0327_PANCREAS	0.301846	870
NCIN87_STOMACH	0.30177	869
SF767_CERVIX	0.30066	868
CAL12T_LUNG	0.300503	867
COV644_OVARY	0.300215	866
CL34_LARGE_INTESTINE	0.300126	865
PECAPJ41CLONED2_UPPER_AERODIGESTIVE_TRACT	0.299571	864
BICR31_UPPER_AERODIGESTIVE_TRACT	0.299359	863
NCIH1781_LUNG	0.298419	862
NCIH508_LARGE_INTESTINE	0.297345	861
5637_URINARY_TRACT	0.297046	860
HT55_LARGE_INTESTINE	0.296444	859
HSC3_UPPER_AERODIGESTIVE_TRACT	0.296433	858
SNUC2A_LARGE_INTESTINE	0.295929	857
RCM1_LARGE_INTESTINE	0.295723	856
HCC1806_BREAST	0.295535	855
TGBC11TKB_STOMACH	0.294847	854
PECAPJ49_UPPER_AERODIGESTIVE_TRACT	0.294346	853
SNU1214_UPPER_AERODIGESTIVE_TRACT	0.294032	852
RL952_ENDOMETRIUM	0.292947	851
SNUC4_LARGE_INTESTINE	0.292945	850
SW948_LARGE_INTESTINE	0.292718	849
KYSE150_OESOPHAGUS	0.292015	848
CL14_LARGE_INTESTINE	0.29189	847
NCIH2087_LUNG	0.291562	846
LS123_LARGE_INTESTINE	0.29028	845
SNU407_LARGE_INTESTINE	0.290049	844
NCIH1623_LUNG	0.289966	843
MDAMB175VII_BREAST	0.28914	842
NCIH1437_LUNG	0.289087	841
NCIH684_LIVER	0.288494	840
DV90_LUNG	0.288221	839
HT1197_URINARY_TRACT	0.287164	838
TT_OESOPHAGUS	0.286286	837
NCIH358_LUNG	0.285541	836
NCIH2170_LUNG	0.285526	835
TCCPAN2_PANCREAS	0.285522	834
LOVO_LARGE_INTESTINE	0.285146	833
SW900_LUNG	0.284778	832
NCIH2444_LUNG	0.284644	831
SCC9_UPPER_AERODIGESTIVE_TRACT	0.284385	830
BICR16_UPPER_AERODIGESTIVE_TRACT	0.28393	829
KE39_STOMACH	0.283908	828
NCIH2073_LUNG	0.283019	827
HCC4006_LUNG	0.282316	826
LS1034_LARGE_INTESTINE	0.282212	825
SNU283_LARGE_INTESTINE	0.281226	824
NCIH1650_LUNG	0.281099	823
T3M10_LUNG	0.281066	822
HCC827_LUNG	0.280474	821
AGS_STOMACH	0.280472	820
EPLC272H_LUNG	0.280365	819
CORL105_LUNG	0.279629	818
SW1417_LARGE_INTESTINE	0.277854	817
SNU1033_LARGE_INTESTINE	0.277415	816
UBLC1_URINARY_TRACT	0.276823	815
COLO680N_OESOPHAGUS	0.276602	814
SUIT2_PANCREAS	0.276394	813
HDQP1_BREAST	0.276358	812
SW403_LARGE_INTESTINE	0.276266	811
HMEL_BREAST	0.276012	810
LS411N_LARGE_INTESTINE	0.275114	809
BT20_BREAST	0.27508	808
SNU216_STOMACH	0.274294	807
HARA_LUNG	0.27376	806
CORL23_LUNG	0.273381	805
MKN74_STOMACH	0.27303	804
NCIH2009_LUNG	0.272718	803
SW837_LARGE_INTESTINE	0.272493	802
MORCPR_LUNG	0.27183	801
KYSE180_OESOPHAGUS	0.271829	800
SF172_CENTRAL_NERVOUS_SYSTEM	0.270147	799
NCIH2228_LUNG	0.269761	798
HEC1A_ENDOMETRIUM	0.268992	797
HCC56_LARGE_INTESTINE	0.268542	796
CL11_LARGE_INTESTINE	0.266689	795
NCIH1944_LUNG	0.265977	794
YD15_SALIVARY_GLAND	0.265436	793
647V_URINARY_TRACT	0.263248	792
HCT116_LARGE_INTESTINE	0.263054	791
NCIH1568_LUNG	0.263047	790
CW2_LARGE_INTESTINE	0.262085	789
HEC265_ENDOMETRIUM	0.2618	788
SW48_LARGE_INTESTINE	0.261469	787
SNU5_STOMACH	0.261344	786
NCIH727_LUNG	0.26109	785
RMGI_OVARY	0.260599	784
HCC95_LUNG	0.26026	783
LU65_LUNG	0.259703	782
SNU840_OVARY	0.259648	781
SCC25_UPPER_AERODIGESTIVE_TRACT	0.258787	780
HCT15_LARGE_INTESTINE	0.258391	779
HS766T_PANCREAS	0.258308	778
SNU1040_LARGE_INTESTINE	0.257817	777
KYSE450_OESOPHAGUS	0.255811	776
PC3_PROSTATE	0.255734	775
HCC15_LUNG	0.255613	774
A253_SALIVARY_GLAND	0.254226	773
CCK81_LARGE_INTESTINE	0.254118	772
NCCSTCK140_STOMACH	0.253907	771
NCIH647_LUNG	0.253204	770
MDAMB415_BREAST	0.252286	769
HCC1171_LUNG	0.252259	768
HCC2814_LUNG	0.252096	767
NCIH1373_LUNG	0.251982	766
HCC1143_BREAST	0.251617	765
SNU503_LARGE_INTESTINE	0.251515	764
SNU175_LARGE_INTESTINE	0.251461	763
JHUEM7_ENDOMETRIUM	0.250762	762
GP2D_LARGE_INTESTINE	0.250296	761
CACO2_LARGE_INTESTINE	0.247256	760
MKN7_STOMACH	0.246831	759
YD10B_UPPER_AERODIGESTIVE_TRACT	0.246155	758
PSN1_PANCREAS	0.245922	757
JHUEM1_ENDOMETRIUM	0.244532	756
ABC1_LUNG	0.243892	755
CHAGOK1_LUNG	0.24366	754
UACC893_BREAST	0.24353	753
SNU8_OVARY	0.24305	752
JHOS2_OVARY	0.242816	751
TE1_OESOPHAGUS	0.241493	750
KP3_PANCREAS	0.241433	749
HCC2218_BREAST	0.240908	748
NCIH854_LUNG	0.240878	747
NCIH1838_LUNG	0.240449	746
HCC515_LUNG	0.240235	745
BC3C_URINARY_TRACT	0.239783	744
NCIH2023_LUNG	0.23804	743
COLO678_LARGE_INTESTINE	0.237503	742
EFM192A_BREAST	0.237263	741
JIMT1_BREAST	0.235267	740
AU565_BREAST	0.235133	739
HSC4_UPPER_AERODIGESTIVE_TRACT	0.234866	738
DU145_PROSTATE	0.234687	737
HCC44_LUNG	0.234577	736
MDAMB361_BREAST	0.232669	735
NCIH2887_LUNG	0.232138	734
LC1F_LUNG	0.231649	733
PRECLH_PROSTATE	0.231628	732
TEN_ENDOMETRIUM	0.230135	731
JHUEM3_ENDOMETRIUM	0.229146	730
SW1990_PANCREAS	0.228205	729
NCIH1395_LUNG	0.227724	728
NCIH1734_LUNG	0.226622	727
NCIH2342_LUNG	0.226585	726
BICR18_UPPER_AERODIGESTIVE_TRACT	0.225966	725
HCC366_LUNG	0.225849	724
JHOS4_OVARY	0.223348	723
SNU119_OVARY	0.220854	722
C2BBE1_LARGE_INTESTINE	0.218938	721
SKBR3_BREAST	0.217746	720
NCIH2085_LUNG	0.217063	719
KU1919_URINARY_TRACT	0.217013	718
KYSE520_OESOPHAGUS	0.213767	717
HCC364_LUNG	0.213668	716
MDAMB231_BREAST	0.213198	715
EFE184_ENDOMETRIUM	0.212823	714
HCC1195_LUNG	0.212411	713
OVISE_OVARY	0.212225	712
OVMANA_OVARY	0.210866	711
HEC151_ENDOMETRIUM	0.20978	710
NCIH2405_LUNG	0.209341	709
EFO27_OVARY	0.208835	708
MCF7_BREAST	0.20855	707
KYSE140_OESOPHAGUS	0.206932	706
JHOC5_OVARY	0.206898	705
NCIH1355_LUNG	0.205336	704
HUH1_LIVER	0.205225	703
OUMS23_LARGE_INTESTINE	0.204116	702
HEC251_ENDOMETRIUM	0.204098	701
TE6_OESOPHAGUS	0.202867	700
ZR751_BREAST	0.202831	699
ZR7530_BREAST	0.201922	698
PK45H_PANCREAS	0.20158	697
CAOV3_OVARY	0.200348	696
KPL1_BREAST	0.199874	695
HCC1419_BREAST	0.198648	694
EKVX_LUNG	0.197601	693
SKOV3_OVARY	0.196758	692
A549_LUNG	0.196575	691
SNGM_ENDOMETRIUM	0.19608	690
NCIH1975_LUNG	0.195026	689
HCC202_BREAST	0.192314	688
SKMES1_LUNG	0.192264	687
NCIH1793_LUNG	0.1906	686
OVKATE_OVARY	0.190063	685
JHH5_LIVER	0.189405	684
MDAPCA2B_PROSTATE	0.188476	683
BHT101_THYROID	0.188194	682
NCIH1693_LUNG	0.187591	681
MFE319_ENDOMETRIUM	0.18744	680
SW480_LARGE_INTESTINE	0.187255	679
OVCAR4_OVARY	0.184911	678
SNU410_PANCREAS	0.184016	677
BT474_BREAST	0.181516	676
HCC1599_BREAST	0.180474	675
KYSE70_OESOPHAGUS	0.18015	674
CAKI2_KIDNEY	0.180004	673
HEC59_ENDOMETRIUM	0.179522	672
SLR21_KIDNEY	0.178558	671
HCC461_LUNG	0.178372	670
SNU878_LIVER	0.177498	669
SIHA_CERVIX	0.177398	668
RERFGC1B_STOMACH	0.177278	667
JHH1_LIVER	0.176163	666
253JBV_URINARY_TRACT	0.175974	665
RERFLCMS_LUNG	0.174945	664
SNU1079_BILIARY_TRACT	0.174706	663
769P_KIDNEY	0.174311	662
UACC812_BREAST	0.173609	661
KYSE270_OESOPHAGUS	0.172331	660
OV90_OVARY	0.171795	659
NIHOVCAR3_OVARY	0.171127	658
HCC38_BREAST	0.17077	657
VMRCRCW_KIDNEY	0.170482	656
BT483_BREAST	0.169054	655
CAMA1_BREAST	0.168992	654
JHH6_LIVER	0.168416	653
MDAMB453_BREAST	0.167697	652
OVTOKO_OVARY	0.167076	651
SNU668_STOMACH	0.166147	650
NCIH1819_LUNG	0.165682	649
HEC108_ENDOMETRIUM	0.160174	648
253J_URINARY_TRACT	0.159947	647
CALU1_LUNG	0.159386	646
HCC1500_BREAST	0.159366	645
HCC1428_BREAST	0.158122	644
NCIH2172_LUNG	0.157455	643
CAOV4_OVARY	0.156554	642
HCC1187_BREAST	0.15612	641
LI7_LIVER	0.153756	640
JHH2_LIVER	0.15365	639
NCIH1563_LUNG	0.153357	638
LXF289_LUNG	0.153313	637
SW620_LARGE_INTESTINE	0.153209	636
EFM19_BREAST	0.153118	635
T24_URINARY_TRACT	0.152232	634
T47D_BREAST	0.151676	633
OV56_OVARY	0.151088	632
8505C_THYROID	0.15059	631
NCIH1792_LUNG	0.150547	630
OAW28_OVARY	0.149397	629
NCIH2030_LUNG	0.148947	628
BEN_LUNG	0.148091	627
COV362_OVARY	0.147336	626
CAL54_KIDNEY	0.145636	625
PLCPRF5_LIVER	0.143692	624
HELA_CERVIX	0.143408	623
SNU1272_KIDNEY	0.142573	622
GCIY_STOMACH	0.142435	621
DMS53_LUNG	0.14226	620
PANC1_PANCREAS	0.141781	619
TUHR10TKB_KIDNEY	0.141335	618
ONCODG1_OVARY	0.141103	617
SLR25_KIDNEY	0.140584	616
SNU46_UPPER_AERODIGESTIVE_TRACT	0.140467	615
HCC1438_LUNG	0.137578	614
NCIH1755_LUNG	0.136866	613
HEC1B_ENDOMETRIUM	0.136845	612
JHH4_LIVER	0.135931	611
OV7_OVARY	0.135354	610
SH10TC_STOMACH	0.13528	609
UO31_KIDNEY	0.134805	608
CALU6_LUNG	0.134602	607
NCIH28_PLEURA	0.134472	606
HS746T_STOMACH	0.13429	605
OC314_OVARY	0.134034	604
SNU1077_ENDOMETRIUM	0.133895	603
HCC2157_BREAST	0.13373	602
CAL120_BREAST	0.133655	601
TUHR14TKB_KIDNEY	0.133648	600
MKN1_STOMACH	0.133627	599
ACHN_KIDNEY	0.133626	598
TCCSUP_URINARY_TRACT	0.133562	597
OSRC2_KIDNEY	0.133405	596
EFO21_OVARY	0.132682	595
SNU886_LIVER	0.132135	594
KLE_ENDOMETRIUM	0.131785	593
NCIH460_LUNG	0.130724	592
IGROV1_OVARY	0.130664	591
SNU761_LIVER	0.130583	590
HCC1833_LUNG	0.129541	589
22RV1_PROSTATE	0.129449	588
SKRC20_KIDNEY	0.129226	587
LCLC103H_LUNG	0.128825	586
HCC2279_LUNG	0.128575	585
RKO_LARGE_INTESTINE	0.127221	584
A704_KIDNEY	0.126107	583
JHOM1_OVARY	0.125919	582
HCC2429_LUNG	0.125853	581
PATU8988T_PANCREAS	0.125301	580
OAW42_OVARY	0.125278	579
HCC2108_LUNG	0.124992	578
J82_URINARY_TRACT	0.124559	577
ISHIKAWAHERAKLIO02ER_ENDOMETRIUM	0.122997	576
COLO668_LUNG	0.12252	575
TOV21G_OVARY	0.122294	574
NCIH1651_LUNG	0.121162	573
LK2_LUNG	0.120456	572
SKLU1_LUNG	0.120173	571
A498_KIDNEY	0.119545	570
QGP1_PANCREAS	0.119157	569
NCIH1915_LUNG	0.119031	568
SLR24_KIDNEY	0.119027	567
HEC6_ENDOMETRIUM	0.118084	566
NCIH716_LARGE_INTESTINE	0.117955	565
786O_KIDNEY	0.117355	564
TUHR4TKB_KIDNEY	0.116652	563
RCC10RGB_KIDNEY	0.115838	562
HEP3B217_LIVER	0.115432	561
VCAP_PROSTATE	0.114728	560
CAL148_BREAST	0.114176	559
ACCMESO1_PLEURA	0.113861	558
SLR26_KIDNEY	0.113064	557
VMRCRCZ_KIDNEY	0.112827	556
DMS454_LUNG	0.111616	555
HEC50B_ENDOMETRIUM	0.111313	554
YD8_UPPER_AERODIGESTIVE_TRACT	0.110185	553
IALM_LUNG	0.109043	552
HUH6_LIVER	0.10869	551
ONS76_CENTRAL_NERVOUS_SYSTEM	0.108248	550
JMSU1_URINARY_TRACT	0.108032	549
NCIH226_LUNG	0.107901	548
SLR23_KIDNEY	0.107762	547
SLR20_KIDNEY	0.107122	546
BCP1_HAEMATOPOIETIC_AND_LYMPHOID_TISSUE	0.106452	545
MDAMB134VI_BREAST	0.104821	544
OELE_OVARY	0.104801	543
KMRC3_KIDNEY	0.104774	542
SNU387_LIVER	0.104091	541
CAKI1_KIDNEY	0.103898	540
DMS153_LUNG	0.103542	539
HEPG2_LIVER	0.103114	538
KMRC20_KIDNEY	0.10307	537
NCIH838_LUNG	0.101712	536
DEL_HAEMATOPOIETIC_AND_LYMPHOID_TISSUE	0.101367	535
HEYA8_OVARY	0.101269	534
NCIH660_PROSTATE	0.1012	533
LNCAPCLONEFGC_PROSTATE	0.100557	532
JHH7_LIVER	0.100526	531
NCIH520_LUNG	0.100022	530
ESS1_ENDOMETRIUM	0.0994922	529
NCIH2029_LUNG	0.0994015	528
ST486_HAEMATOPOIETIC_AND_LYMPHOID_TISSUE	0.0989774	527
KMRC1_KIDNEY	0.0980213	526
CAL62_THYROID	0.0978729	525
CAL51_BREAST	0.0977143	524
SNU449_LIVER	0.0974776	523
TT2609C02_THYROID	0.0972708	522
CORL88_LUNG	0.0963186	521
ISTMES2_PLEURA	0.0961543	520
KMRC2_KIDNEY	0.0960389	519
RERFLCAI_LUNG	0.0957336	518
TE8_OESOPHAGUS	0.0950488	517
RPMI8226_HAEMATOPOIETIC_AND_LYMPHOID_TISSUE	0.0948494	516
NCIH2452_PLEURA	0.0944731	515
MDAMB436_BREAST	0.0939021	514
GSS_STOMACH	0.0938076	513
LOUNH91_LUNG	0.0934269	512
GAMG_CENTRAL_NERVOUS_SYSTEM	0.0927336	511
TYKNU_OVARY	0.0926289	510
SW1710_URINARY_TRACT	0.0926078	509
KE97_HAEMATOPOIETIC_AND_LYMPHOID_TISSUE	0.0923625	508
NCIH650_LUNG	0.091707	507
8305C_THYROID	0.0913164	506
HOP62_LUNG	0.0906764	505
NCIH2882_LUNG	0.0882008	504
DU4475_BREAST	0.0880989	503
HCC1569_BREAST	0.0865562	502
UMUC3_URINARY_TRACT	0.0855739	501
SW1271_LUNG	0.0853437	500
SKHEP1_LIVER	0.0853257	499
SR786_HAEMATOPOIETIC_AND_LYMPHOID_TISSUE	0.0847985	498
RERFLCSQ1_LUNG	0.0843873	497
OVSAHO_OVARY	0.0834155	496
RKN_SOFT_TISSUE	0.0833216	495
HCC1395_BREAST	0.0824812	494
HOP92_LUNG	0.0814445	493
MIAPACA2_PANCREAS	0.0811674	492
SUDHL5_HAEMATOPOIETIC_AND_LYMPHOID_TISSUE	0.0810911	491
BT12_SOFT_TISSUE	0.0804778	490
SNU738_CENTRAL_NERVOUS_SYSTEM	0.0804053	489
SNU1_STOMACH	0.0798936	488
FTC238_THYROID	0.0790256	487
NMCG1_CENTRAL_NERVOUS_SYSTEM	0.0784298	486
HUH7_LIVER	0.0781379	485
NCIH1618_LUNG	0.0773358	484
BCPAP_THYROID	0.0764188	483
59M_OVARY	0.0763258	482
KURAMOCHI_OVARY	0.0758496	481
FTC133_THYROID	0.0753789	480
NCIH211_LUNG	0.0745693	479
NCIH1339_LUNG	0.0745533	478
BL70_HAEMATOPOIETIC_AND_LYMPHOID_TISSUE	0.0744457	477
HLF_LIVER	0.0727311	476
NCIH2066_LUNG	0.0708632	475
GCT_SOFT_TISSUE	0.0703473	474
U266B1_HAEMATOPOIETIC_AND_LYMPHOID_TISSUE	0.0683995	473
A375_SKIN	0.0681036	472
CORL95_LUNG	0.0679201	471
SNU423_LIVER	0.0678302	470
KP4_PANCREAS	0.0664652	469
NCIH23_LUNG	0.0657339	468
UOK101_KIDNEY	0.0655996	467
BDCM_HAEMATOPOIETIC_AND_LYMPHOID_TISSUE	0.0652283	466
SW1573_LUNG	0.0645059	465
FUOV1_OVARY	0.0642118	464
NCIH810_LUNG	0.0641571	463
FU97_STOMACH	0.0640236	462
KIJK_HAEMATOPOIETIC_AND_LYMPHOID_TISSUE	0.0632352	461
SNU349_KIDNEY	0.0628003	460
SUPM2_HAEMATOPOIETIC_AND_LYMPHOID_TISSUE	0.0625333	459
P3HR1_HAEMATOPOIETIC_AND_LYMPHOID_TISSUE	0.0620543	458
S117_THYROID	0.0618403	457
COV318_OVARY	0.0616129	456
NCIH1341_LUNG	0.0612008	455
GA10_HAEMATOPOIETIC_AND_LYMPHOID_TISSUE	0.0610475	454
SUDHL6_HAEMATOPOIETIC_AND_LYMPHOID_TISSUE	0.0604872	453
NCIH69_LUNG	0.0603295	452
IOMMLEE_CENTRAL_NERVOUS_SYSTEM	0.0595019	451
KARPAS299_HAEMATOPOIETIC_AND_LYMPHOID_TISSUE	0.0585684	450
BL41_HAEMATOPOIETIC_AND_LYMPHOID_TISSUE	0.0582853	449
WSUDLCL2_HAEMATOPOIETIC_AND_LYMPHOID_TISSUE	0.0578333	448
A4FUK_HAEMATOPOIETIC_AND_LYMPHOID_TISSUE	0.0577605	447
HMC18_BREAST	0.0577317	446
AM38_CENTRAL_NERVOUS_SYSTEM	0.0569635	445
HCC1359_LUNG	0.0569365	444
COLO792_SKIN	0.0568725	443
NCIH2196_LUNG	0.0567491	442
KARPAS620_HAEMATOPOIETIC_AND_LYMPHOID_TISSUE	0.0565348	441
NCIH2052_PLEURA	0.0565156	440
MSTO211H_PLEURA	0.0563344	439
JK1_HAEMATOPOIETIC_AND_LYMPHOID_TISSUE	0.0560865	438
SUDHL1_HAEMATOPOIETIC_AND_LYMPHOID_TISSUE	0.0542321	437
NCIH510_LUNG	0.0541719	436
NCIH1385_LUNG	0.0540861	435
A427_LUNG	0.0540255	434
ISTMES1_PLEURA	0.0530416	433
OPM2_HAEMATOPOIETIC_AND_LYMPHOID_TISSUE	0.0525873	432
JL1_PLEURA	0.0523018	431
MFE280_ENDOMETRIUM	0.0521687	430
CI1_HAEMATOPOIETIC_AND_LYMPHOID_TISSUE	0.0508365	429
L540_HAEMATOPOIETIC_AND_LYMPHOID_TISSUE	0.0505334	428
MOLP2_HAEMATOPOIETIC_AND_LYMPHOID_TISSUE	0.0505102	427
DMS79_LUNG	0.0501592	426
SKLMS1_SOFT_TISSUE	0.0495423	425
DND41_HAEMATOPOIETIC_AND_LYMPHOID_TISSUE	0.0487473	424
A1207_CENTRAL_NERVOUS_SYSTEM	0.0477353	423
H4_CENTRAL_NERVOUS_SYSTEM	0.047456	422
ES2_OVARY	0.0469714	421
NCIH1048_LUNG	0.0468497	420
LMSU_STOMACH	0.0465082	419
HS944T_SKIN	0.0461427	418
HT1080_SOFT_TISSUE	0.0460981	417
ML1_THYROID	0.0459913	416
HUT102_HAEMATOPOIETIC_AND_LYMPHOID_TISSUE	0.0455721	415
TE125T_FIBROBLAST	0.0450362	414
KMS18_HAEMATOPOIETIC_AND_LYMPHOID_TISSUE	0.0447329	413
TALL1_HAEMATOPOIETIC_AND_LYMPHOID_TISSUE	0.0447106	412
HEKTE_KIDNEY	0.0446126	411
JVM3_HAEMATOPOIETIC_AND_LYMPHOID_TISSUE	0.0442716	410
NCIH2286_LUNG	0.044259	409
MJ_HAEMATOPOIETIC_AND_LYMPHOID_TISSUE	0.0433242	408
NUDUL1_HAEMATOPOIETIC_AND_LYMPHOID_TISSUE	0.0430108	407
DAUDI_HAEMATOPOIETIC_AND_LYMPHOID_TISSUE	0.0420171	406
MM1S_HAEMATOPOIETIC_AND_LYMPHOID_TISSUE	0.0413385	405
SKMM2_HAEMATOPOIETIC_AND_LYMPHOID_TISSUE	0.0413107	404
SKMEL28_SKIN	0.0411088	403
LU99_LUNG	0.0390763	402
SUDHL8_HAEMATOPOIETIC_AND_LYMPHOID_TISSUE	0.0385415	401
C8166_HAEMATOPOIETIC_AND_LYMPHOID_TISSUE	0.0380671	400
A3KAW_HAEMATOPOIETIC_AND_LYMPHOID_TISSUE	0.0372332	399
LOXIMVI_SKIN	0.0371232	398
HS936T_SKIN	0.0369965	397
HUH28_BILIARY_TRACT	0.0363874	396
KHM1B_HAEMATOPOIETIC_AND_LYMPHOID_TISSUE	0.036215	395
KG1C_CENTRAL_NERVOUS_SYSTEM	0.0362088	394
OVCAR8_OVARY	0.0360382	393
NCIH209_LUNG	0.0360273	392
MPP89_PLEURA	0.0360208	391
JVM2_HAEMATOPOIETIC_AND_LYMPHOID_TISSUE	0.0359478	390
NCIH526_LUNG	0.0359101	389
RAJI_HAEMATOPOIETIC_AND_LYMPHOID_TISSUE	0.0353874	388
MEG01_HAEMATOPOIETIC_AND_LYMPHOID_TISSUE	0.0344392	387
CH157MN_CENTRAL_NERVOUS_SYSTEM	0.0343445	386
LN18_CENTRAL_NERVOUS_SYSTEM	0.0340944	385
CORL279_LUNG	0.0335341	384
EHEB_HAEMATOPOIETIC_AND_LYMPHOID_TISSUE	0.0333999	383
AML193_HAEMATOPOIETIC_AND_LYMPHOID_TISSUE	0.0322066	382
SKMEL1_SKIN	0.031936	381
ALLSIL_HAEMATOPOIETIC_AND_LYMPHOID_TISSUE	0.0316227	380
SF295_CENTRAL_NERVOUS_SYSTEM	0.0312212	379
NCIH1836_LUNG	0.0312119	378
U87MG_CENTRAL_NERVOUS_SYSTEM	0.0310704	377
AMO1_HAEMATOPOIETIC_AND_LYMPHOID_TISSUE	0.0309979	376
KU812_HAEMATOPOIETIC_AND_LYMPHOID_TISSUE	0.0306936	375
A2058_SKIN	0.0303939	374
NCIH1876_LUNG	0.0300164	373
OPM1_HAEMATOPOIETIC_AND_LYMPHOID_TISSUE	0.0300045	372
SKMEL24_SKIN	0.0298848	371
SKMEL30_SKIN	0.0297047	370
NHAHTDD_CENTRAL_NERVOUS_SYSTEM	0.0296732	369
NCIH146_LUNG	0.0296693	368
MELHO_SKIN	0.0296685	367
MDAMB435S_SKIN	0.028671	366
SUPT1_HAEMATOPOIETIC_AND_LYMPHOID_TISSUE	0.0286601	365
L428_HAEMATOPOIETIC_AND_LYMPHOID_TISSUE	0.0284313	364
BT549_BREAST	0.0283106	363
NUDHL1_HAEMATOPOIETIC_AND_LYMPHOID_TISSUE	0.0278908	362
NCIH1436_LUNG	0.0277659	361
OCIMY5_HAEMATOPOIETIC_AND_LYMPHOID_TISSUE	0.027661	360
C32_SKIN	0.0274864	359
SKMEL5_SKIN	0.027262	358
HDMYZ_HAEMATOPOIETIC_AND_LYMPHOID_TISSUE	0.0269317	357
CORL47_LUNG	0.0266695	356
U118MG_CENTRAL_NERVOUS_SYSTEM	0.0265496	355
SKMEL31_SKIN	0.0260635	354
KMS21BM_HAEMATOPOIETIC_AND_LYMPHOID_TISSUE	0.0259422	353
IGR1_SKIN	0.0259182	352
639V_URINARY_TRACT	0.0258591	351
DAOY_CENTRAL_NERVOUS_SYSTEM	0.0258027	350
MELJUSO_SKIN	0.0257284	349
NCIH1299_LUNG	0.0251549	348
DBTRG05MG_CENTRAL_NERVOUS_SYSTEM	0.0245838	347
CA46_HAEMATOPOIETIC_AND_LYMPHOID_TISSUE	0.024515	346
MUTZ3_HAEMATOPOIETIC_AND_LYMPHOID_TISSUE	0.0244924	345
KMS26_HAEMATOPOIETIC_AND_LYMPHOID_TISSUE	0.0244096	344
DB_HAEMATOPOIETIC_AND_LYMPHOID_TISSUE	0.0243678	343
COLO829_SKIN	0.0242911	342
OCIM1_HAEMATOPOIETIC_AND_LYMPHOID_TISSUE	0.0239421	341
WM983B_SKIN	0.0238159	340
A101D_SKIN	0.0237797	339
HDLM2_HAEMATOPOIETIC_AND_LYMPHOID_TISSUE	0.02359	338
KMS34_HAEMATOPOIETIC_AND_LYMPHOID_TISSUE	0.0235783	337
HCC2450_LUNG	0.0230535	336
SUDHL4_HAEMATOPOIETIC_AND_LYMPHOID_TISSUE	0.0230505	335
RL_HAEMATOPOIETIC_AND_LYMPHOID_TISSUE	0.0229894	334
K029AX_SKIN	0.022879	333
TE159T_FIBROBLAST	0.0227361	332
GMS10_CENTRAL_NERVOUS_SYSTEM	0.0220727	331
KMS20_HAEMATOPOIETIC_AND_LYMPHOID_TISSUE	0.0215911	330
MOLT16_HAEMATOPOIETIC_AND_LYMPHOID_TISSUE	0.0210961	329
ECC12_STOMACH	0.020819	328
HS172T_FIBROBLAST	0.0201972	327
EJM_HAEMATOPOIETIC_AND_LYMPHOID_TISSUE	0.0197867	326
DM3_FIBROBLAST	0.0193318	325
SNU475_LIVER	0.0192938	324
MOLP8_HAEMATOPOIETIC_AND_LYMPHOID_TISSUE	0.0192286	323
MEWO_SKIN	0.0191888	322
IGR39_SKIN	0.0187224	321
NCO2_HAEMATOPOIETIC_AND_LYMPHOID_TISSUE	0.0184123	320
WM88_SKIN	0.0181543	319
HPBALL_HAEMATOPOIETIC_AND_LYMPHOID_TISSUE	0.0179291	318
LP1_HAEMATOPOIETIC_AND_LYMPHOID_TISSUE	0.0178422	317
TT_THYROID	0.017706	316
HS742T_FIBROBLAST	0.0176457	315
YH13_CENTRAL_NERVOUS_SYSTEM	0.0176384	314
LAMA84_HAEMATOPOIETIC_AND_LYMPHOID_TISSUE	0.0174261	313
PL21_HAEMATOPOIETIC_AND_LYMPHOID_TISSUE	0.0173961	312
M07E_HAEMATOPOIETIC_AND_LYMPHOID_TISSUE	0.0173533	311
SF126_CENTRAL_NERVOUS_SYSTEM	0.0172762	310
T98G_CENTRAL_NERVOUS_SYSTEM	0.0169936	309
CORL311_LUNG	0.0164392	308
NCIH929_HAEMATOPOIETIC_AND_LYMPHOID_TISSUE	0.0159054	307
COLO679_SKIN	0.0157643	306
RH30_SOFT_TISSUE	0.0157585	305
WM793_SKIN	0.0157062	304
RVH421_SKIN	0.0156512	303
MG63_BONE	0.0154489	302
EM2_HAEMATOPOIETIC_AND_LYMPHOID_TISSUE	0.0152875	301
SW1353_BONE	0.0152441	300
TM31_CENTRAL_NERVOUS_SYSTEM	0.0151443	299
SNU182_LIVER	0.01499	298
HNT34_HAEMATOPOIETIC_AND_LYMPHOID_TISSUE	0.0148741	297
HS839T_FIBROBLAST	0.014656	296
HS834T_FIBROBLAST	0.0146233	295
CAL78_BONE	0.0146007	294
LN428_CENTRAL_NERVOUS_SYSTEM	0.0142225	293
NB4_HAEMATOPOIETIC_AND_LYMPHOID_TISSUE	0.0141947	292
MOLT3_HAEMATOPOIETIC_AND_LYMPHOID_TISSUE	0.0138527	291
HS600T_FIBROBLAST	0.0135985	290
TO175T_FIBROBLAST	0.0135129	289
SUDHL10_HAEMATOPOIETIC_AND_LYMPHOID_TISSUE	0.0134234	288
BFTC909_KIDNEY	0.0131843	287
PFEIFFER_HAEMATOPOIETIC_AND_LYMPHOID_TISSUE	0.0131217	286
KMS27_HAEMATOPOIETIC_AND_LYMPHOID_TISSUE	0.013	285
HS616T_FIBROBLAST	0.0127	284
KMH2_HAEMATOPOIETIC_AND_LYMPHOID_TISSUE	0.0121295	283
HS934T_FIBROBLAST	0.0117145	282
SW1783_CENTRAL_NERVOUS_SYSTEM	0.0115551	281
EOL1_HAEMATOPOIETIC_AND_LYMPHOID_TISSUE	0.0115021	280
P12ICHIKAWA_HAEMATOPOIETIC_AND_LYMPHOID_TISSUE	0.0112826	279
HS840T_FIBROBLAST	0.0111073	278
SH4_SKIN	0.0108317	277
WM1799_SKIN	0.0107989	276
KMS11_HAEMATOPOIETIC_AND_LYMPHOID_TISSUE	0.0105457	275
TF1_HAEMATOPOIETIC_AND_LYMPHOID_TISSUE	0.0104278	274
T173_FIBROBLAST	0.00990862	273
NCIH2081_LUNG	0.00988227	272
HS888T_FIBROBLAST	0.00982934	271
KMS12BM_HAEMATOPOIETIC_AND_LYMPHOID_TISSUE	0.00970083	270
LN443_CENTRAL_NERVOUS_SYSTEM	0.00968868	269
UACC257_SKIN	0.00961328	268
NAMALWA_HAEMATOPOIETIC_AND_LYMPHOID_TISSUE	0.00954736	267
SW1088_CENTRAL_NERVOUS_SYSTEM	0.00949507	266
OCILY3_HAEMATOPOIETIC_AND_LYMPHOID_TISSUE	0.00944972	265
NCIH1963_LUNG	0.00925978	264
HS821T_FIBROBLAST	0.0091864	263
HS939T_SKIN	0.009115	262
HS870T_FIBROBLAST	0.00909206	261
HUNS1_HAEMATOPOIETIC_AND_LYMPHOID_TISSUE	0.00895075	260
HS229T_FIBROBLAST	0.00888822	259
BV173_HAEMATOPOIETIC_AND_LYMPHOID_TISSUE	0.0087608	258
HS751T_FIBROBLAST	0.00865006	257
HLFA_FIBROBLAST	0.00795366	256
SET2_HAEMATOPOIETIC_AND_LYMPHOID_TISSUE	0.00770732	255
HS683_CENTRAL_NERVOUS_SYSTEM	0.00769244	254
UACC62_SKIN	0.00766552	253
SKNAS_AUTONOMIC_GANGLIA	0.00733634	252
MON_SOFT_TISSUE	0.00729791	251
IPC298_SKIN	0.00718178	250
HS863T_FIBROBLAST	0.00695144	249
COLO800_SKIN	0.00689213	248
NCIH2106_LUNG	0.00688983	247
KMM1_HAEMATOPOIETIC_AND_LYMPHOID_TISSUE	0.00678562	246
HS819T_FIBROBLAST	0.00635022	245
OCILY19_HAEMATOPOIETIC_AND_LYMPHOID_TISSUE	0.00587948	244
SW579_THYROID	0.00576491	243
ECC10_STOMACH	0.00551879	242
K562_HAEMATOPOIETIC_AND_LYMPHOID_TISSUE	0.00531751	241
MHHCALL4_HAEMATOPOIETIC_AND_LYMPHOID_TISSUE	0.00515523	240
MOLM13_HAEMATOPOIETIC_AND_LYMPHOID_TISSUE	0.00512549	239
HH_HAEMATOPOIETIC_AND_LYMPHOID_TISSUE	0.00487143	238
MEC1_HAEMATOPOIETIC_AND_LYMPHOID_TISSUE	0.00477391	237
SKMEL3_SKIN	0.00468956	236
INA6_HAEMATOPOIETIC_AND_LYMPHOID_TISSUE	0.00467059	235
SHP77_LUNG	0.0046388	234
HS822T_FIBROBLAST	0.00451815	233
NCIH1703_LUNG	0.00451275	232
8MGBA_CENTRAL_NERVOUS_SYSTEM	0.00444298	231
JJN3_HAEMATOPOIETIC_AND_LYMPHOID_TISSUE	0.00412126	230
KYO1_HAEMATOPOIETIC_AND_LYMPHOID_TISSUE	0.00408218	229
SNU685_ENDOMETRIUM	0.00374858	228
G402_SOFT_TISSUE	0.00371884	227
COLO741_SKIN	0.00348208	226
MC116_HAEMATOPOIETIC_AND_LYMPHOID_TISSUE	0.00342464	225
JM1_HAEMATOPOIETIC_AND_LYMPHOID_TISSUE	0.0033843	224
DOHH2_HAEMATOPOIETIC_AND_LYMPHOID_TISSUE	0.00337389	223
HS895T_FIBROBLAST	0.00263941	222
LN464_CENTRAL_NERVOUS_SYSTEM	0.00240624	221
KMS28BM_HAEMATOPOIETIC_AND_LYMPHOID_TISSUE	0.00221669	220
RPMI7951_SKIN	0.00216812	219
SIGM5_HAEMATOPOIETIC_AND_LYMPHOID_TISSUE	0.00201603	218
MALME3M_SKIN	0.00201535	217
HS343T_FIBROBLAST	0.00191366	216
EB1_HAEMATOPOIETIC_AND_LYMPHOID_TISSUE	0.001856	215
F36P_HAEMATOPOIETIC_AND_LYMPHOID_TISSUE	0.0016219	214
CHP212_AUTONOMIC_GANGLIA	0.00160042	213
HS698T_FIBROBLAST	0.00150673	212
HMCB_SKIN	0.00147062	211
HS611T_HAEMATOPOIETIC_AND_LYMPHOID_TISSUE	0.00140479	210
HS737T_FIBROBLAST	0.00105916	209
SKUT1_SOFT_TISSUE	0.000705149	208
U251MG_CENTRAL_NERVOUS_SYSTEM	0.00054287	207
KNS42_CENTRAL_NERVOUS_SYSTEM	0.000317273	206
RS5_FIBROBLAST	0.000290145	205
SUPT11_HAEMATOPOIETIC_AND_LYMPHOID_TISSUE	0.000143804	204
NOMO1_HAEMATOPOIETIC_AND_LYMPHOID_TISSUE	0.000130789	203
COLO783_SKIN	-2.02173e-05	202
G361_SKIN	-0.000165139	201
JURLMK1_HAEMATOPOIETIC_AND_LYMPHOID_TISSUE	-0.000284243	200
PLB985_HAEMATOPOIETIC_AND_LYMPHOID_TISSUE	-0.000798307	199
MDST8_LARGE_INTESTINE	-0.000804981	198
OCIAML5_HAEMATOPOIETIC_AND_LYMPHOID_TISSUE	-0.00101414	197
NCIH196_LUNG	-0.00124506	196
LN319_CENTRAL_NERVOUS_SYSTEM	-0.00187362	195
OVK18_OVARY	-0.00215105	194
HCC33_LUNG	-0.00224019	193
RI1_HAEMATOPOIETIC_AND_LYMPHOID_TISSUE	-0.00230191	192
WM115_SKIN	-0.00262295	191
HS606T_FIBROBLAST	-0.00272824	190
HS852T_SKIN	-0.00273152	189
GOS3_CENTRAL_NERVOUS_SYSTEM	-0.00274067	188
HS695T_SKIN	-0.00280917	187
HS274T_FIBROBLAST	-0.00298272	186
IGR37_SKIN	-0.0031699	185
EN_ENDOMETRIUM	-0.00321531	184
HT144_SKIN	-0.00331979	183
L1236_HAEMATOPOIETIC_AND_LYMPHOID_TISSUE	-0.00371506	182
KE37_HAEMATOPOIETIC_AND_LYMPHOID_TISSUE	-0.00392639	181
SF268_CENTRAL_NERVOUS_SYSTEM	-0.00403299	180
PEER_HAEMATOPOIETIC_AND_LYMPHOID_TISSUE	-0.00413401	179
KASUMI6_HAEMATOPOIETIC_AND_LYMPHOID_TISSUE	-0.0045358	178
STM9101_SOFT_TISSUE	-0.00480212	177
HS618T_FIBROBLAST	-0.00488651	176
MOLM6_HAEMATOPOIETIC_AND_LYMPHOID_TISSUE	-0.00517219	175
LN229_CENTRAL_NERVOUS_SYSTEM	-0.00519281	174
U2OS_BONE	-0.00577426	173
WM2664_SKIN	-0.00595176	172
L363_HAEMATOPOIETIC_AND_LYMPHOID_TISSUE	-0.00598723	171
TOLEDO_HAEMATOPOIETIC_AND_LYMPHOID_TISSUE	-0.0061223	170
MOLM16_HAEMATOPOIETIC_AND_LYMPHOID_TISSUE	-0.00632996	169
GB1_CENTRAL_NERVOUS_SYSTEM	-0.00637158	168
HT_HAEMATOPOIETIC_AND_LYMPHOID_TISSUE	-0.00643638	167
U178_CENTRAL_NERVOUS_SYSTEM	-0.00656533	166
MINO_HAEMATOPOIETIC_AND_LYMPHOID_TISSUE	-0.00661396	165
MOLT13_HAEMATOPOIETIC_AND_LYMPHOID_TISSUE	-0.00664922	164
GI1_CENTRAL_NERVOUS_SYSTEM	-0.00674016	163
LN382_CENTRAL_NERVOUS_SYSTEM	-0.0068355	162
OCIAML2_HAEMATOPOIETIC_AND_LYMPHOID_TISSUE	-0.00726336	161
A172_CENTRAL_NERVOUS_SYSTEM	-0.00757462	160
ME1_HAEMATOPOIETIC_AND_LYMPHOID_TISSUE	-0.00828023	159
SF539_CENTRAL_NERVOUS_SYSTEM	-0.009118	158
OCIMY7_HAEMATOPOIETIC_AND_LYMPHOID_TISSUE	-0.00923822	157
U937_HAEMATOPOIETIC_AND_LYMPHOID_TISSUE	-0.0096286	156
HS675T_FIBROBLAST	-0.0098299	155
GDM1_HAEMATOPOIETIC_AND_LYMPHOID_TISSUE	-0.00992613	154
HS729_SOFT_TISSUE	-0.0109517	153
HS294T_SKIN	-0.0110978	152
NALM19_HAEMATOPOIETIC_AND_LYMPHOID_TISSUE	-0.0111534	151
KALS1_CENTRAL_NERVOUS_SYSTEM	-0.0115218	150
KG1_HAEMATOPOIETIC_AND_LYMPHOID_TISSUE	-0.0116374	149
LN215_CENTRAL_NERVOUS_SYSTEM	-0.011753	148
HS706T_BONE	-0.0118872	147
A204_SOFT_TISSUE	-0.012055	146
KNS60_CENTRAL_NERVOUS_SYSTEM	-0.0125089	145
HS578T_BREAST	-0.0126826	144
CMK_HAEMATOPOIETIC_AND_LYMPHOID_TISSUE	-0.0128689	143
KARPAS422_HAEMATOPOIETIC_AND_LYMPHOID_TISSUE	-0.0136807	142
GRANTA519_HAEMATOPOIETIC_AND_LYMPHOID_TISSUE	-0.0138092	141
HL60_HAEMATOPOIETIC_AND_LYMPHOID_TISSUE	-0.014566	140
OCIAML3_HAEMATOPOIETIC_AND_LYMPHOID_TISSUE	-0.0147784	139
NCIH889_LUNG	-0.0153767	138
SCLC21H_LUNG	-0.0154195	137
TIG3TD_FIBROBLAST	-0.0154871	136
CCFSTTG1_CENTRAL_NERVOUS_SYSTEM	-0.0155929	135
SUPB15_HAEMATOPOIETIC_AND_LYMPHOID_TISSUE	-0.0158356	134
HS688AT_FIBROBLAST	-0.0168044	133
HS281T_FIBROBLAST	-0.0169702	132
MONOMAC6_HAEMATOPOIETIC_AND_LYMPHOID_TISSUE	-0.0170244	131
CMLT1_HAEMATOPOIETIC_AND_LYMPHOID_TISSUE	-0.0172087	130
LN340_CENTRAL_NERVOUS_SYSTEM	-0.0173791	129
NCIH522_LUNG	-0.0174296	128
MV411_HAEMATOPOIETIC_AND_LYMPHOID_TISSUE	-0.0174865	127
MONOMAC1_HAEMATOPOIETIC_AND_LYMPHOID_TISSUE	-0.0177196	126
LNZ308_CENTRAL_NERVOUS_SYSTEM	-0.018268	125
NCIH1105_LUNG	-0.0185383	124
M059K_CENTRAL_NERVOUS_SYSTEM	-0.0187233	123
HS739T_FIBROBLAST	-0.0187704	122
KASUMI1_HAEMATOPOIETIC_AND_LYMPHOID_TISSUE	-0.0193801	121
MFE296_ENDOMETRIUM	-0.0197018	120
HS940T_FIBROBLAST	-0.0198032	119
HEL9217_HAEMATOPOIETIC_AND_LYMPHOID_TISSUE	-0.0207656	118
SEM_HAEMATOPOIETIC_AND_LYMPHOID_TISSUE	-0.0208379	117
P31FUJ_HAEMATOPOIETIC_AND_LYMPHOID_TISSUE	-0.0214562	116
HOS_BONE	-0.0214912	115
YKG1_CENTRAL_NERVOUS_SYSTEM	-0.0218655	114
MUTZ5_HAEMATOPOIETIC_AND_LYMPHOID_TISSUE	-0.0224299	113
HS255T_FIBROBLAST	-0.0225501	112
SNU489_CENTRAL_NERVOUS_SYSTEM	-0.0225534	111
RS411_HAEMATOPOIETIC_AND_LYMPHOID_TISSUE	-0.0229107	110
SNU1105_CENTRAL_NERVOUS_SYSTEM	-0.0231592	109
U343_CENTRAL_NERVOUS_SYSTEM	-0.0236732	108
G292CLONEA141B1_BONE	-0.0238064	107
REH_HAEMATOPOIETIC_AND_LYMPHOID_TISSUE	-0.0243084	106
KOPN8_HAEMATOPOIETIC_AND_LYMPHOID_TISSUE	-0.0246206	105
HUT78_HAEMATOPOIETIC_AND_LYMPHOID_TISSUE	-0.0247572	104
NALM1_HAEMATOPOIETIC_AND_LYMPHOID_TISSUE	-0.0249702	103
MHHCALL2_HAEMATOPOIETIC_AND_LYMPHOID_TISSUE	-0.025191	102
RPMI8402_HAEMATOPOIETIC_AND_LYMPHOID_TISSUE	-0.0252897	101
NCIH2171_LUNG	-0.0253465	100
NCIH2004RT_SOFT_TISSUE	-0.0258446	99
REC1_HAEMATOPOIETIC_AND_LYMPHOID_TISSUE	-0.0260734	98
NCIH1092_LUNG	-0.0269273	97
D341MED_CENTRAL_NERVOUS_SYSTEM	-0.0275221	96
THP1_HAEMATOPOIETIC_AND_LYMPHOID_TISSUE	-0.0284849	95
SAOS2_BONE	-0.0287397	94
NALM6_HAEMATOPOIETIC_AND_LYMPHOID_TISSUE	-0.029369	93
SNB75_CENTRAL_NERVOUS_SYSTEM	-0.0294227	92
MHHCALL3_HAEMATOPOIETIC_AND_LYMPHOID_TISSUE	-0.0298416	91
KCL22_HAEMATOPOIETIC_AND_LYMPHOID_TISSUE	-0.0300986	90
COLO320_LARGE_INTESTINE	-0.0303974	89
CAS1_CENTRAL_NERVOUS_SYSTEM	-0.0306027	88
SKNO1_HAEMATOPOIETIC_AND_LYMPHOID_TISSUE	-0.0308825	87
AN3CA_ENDOMETRIUM	-0.0308894	86
KO52_HAEMATOPOIETIC_AND_LYMPHOID_TISSUE	-0.0309622	85
SKNSH_AUTONOMIC_GANGLIA	-0.0320263	84
SKM1_HAEMATOPOIETIC_AND_LYMPHOID_TISSUE	-0.0330688	83
MESSA_SOFT_TISSUE	-0.0334275	82
G401_SOFT_TISSUE	-0.0339428	81
KNS81_CENTRAL_NERVOUS_SYSTEM	-0.0341015	80
RH18_SOFT_TISSUE	-0.034253	79
SNU201_CENTRAL_NERVOUS_SYSTEM	-0.036324	78
HEL_HAEMATOPOIETIC_AND_LYMPHOID_TISSUE	-0.0364543	77
D283MED_CENTRAL_NERVOUS_SYSTEM	-0.0366263	76
CORL24_LUNG	-0.036783	75
PF382_HAEMATOPOIETIC_AND_LYMPHOID_TISSUE	-0.0383012	74
42MGBA_CENTRAL_NERVOUS_SYSTEM	-0.0387009	73
TE441T_SOFT_TISSUE	-0.0394254	72
JURKAT_HAEMATOPOIETIC_AND_LYMPHOID_TISSUE	-0.0395479	71
NCIH1930_LUNG	-0.039785	70
LN235_CENTRAL_NERVOUS_SYSTEM	-0.0407317	69
MDAMB157_BREAST	-0.0411404	68
SJSA1_BONE	-0.0414818	67
KD_SOFT_TISSUE	-0.0417987	66
KS1_CENTRAL_NERVOUS_SYSTEM	-0.0424732	65
SNU626_CENTRAL_NERVOUS_SYSTEM	-0.0425008	64
KYM1_SOFT_TISSUE	-0.043083	63
697_HAEMATOPOIETIC_AND_LYMPHOID_TISSUE	-0.0439767	62
KASUMI2_HAEMATOPOIETIC_AND_LYMPHOID_TISSUE	-0.0439967	61
LOUCY_HAEMATOPOIETIC_AND_LYMPHOID_TISSUE	-0.0450487	60
COV434_OVARY	-0.0454967	59
RD_SOFT_TISSUE	-0.0483463	58
NCIH841_LUNG	-0.0493381	57
KPNSI9S_AUTONOMIC_GANGLIA	-0.0494501	56
HUTU80_SMALL_INTESTINE	-0.0500348	55
TTC1240_SOFT_TISSUE	-0.0505718	54
SBC5_LUNG	-0.0508868	53
CADOES1_BONE	-0.0509174	52
NCIH1694_LUNG	-0.0522366	51
SNU466_CENTRAL_NERVOUS_SYSTEM	-0.0525243	50
SKNFI_AUTONOMIC_GANGLIA	-0.0526878	49
TM87_SOFT_TISSUE	-0.0533744	48
NCIH82_LUNG	-0.0535181	47
RH41_SOFT_TISSUE	-0.0538173	46
HGC27_STOMACH	-0.0564934	45
DMS273_LUNG	-0.0574067	44
TTC709_SOFT_TISSUE	-0.0586939	43
NCIH1155_LUNG	-0.059405	42
RCHACV_HAEMATOPOIETIC_AND_LYMPHOID_TISSUE	-0.0596475	41
JHUEM2_ENDOMETRIUM	-0.0597488	40
TE617T_SOFT_TISSUE	-0.0604115	39
DKMG_CENTRAL_NERVOUS_SYSTEM	-0.0616993	38
TTC549_SOFT_TISSUE	-0.0617296	37
NCIH446_LUNG	-0.063832	36
SNU398_LIVER	-0.0660814	35
CHP126_AUTONOMIC_GANGLIA	-0.0686623	34
NB1_AUTONOMIC_GANGLIA	-0.0705183	33
JEKO1_HAEMATOPOIETIC_AND_LYMPHOID_TISSUE	-0.0709763	32
NCIH661_LUNG	-0.0722426	31
SIMA_AUTONOMIC_GANGLIA	-0.0732173	30
SKNMC_BONE	-0.0750484	29
TTC642_SOFT_TISSUE	-0.0785776	28
KPMRTRY_SOFT_TISSUE	-0.0786452	27
NH6_AUTONOMIC_GANGLIA	-0.0789766	26
SKNDZ_AUTONOMIC_GANGLIA	-0.0855535	25
NCIH1184_LUNG	-0.0864027	24
NCIH2227_LUNG	-0.0865498	23
COLO684_ENDOMETRIUM	-0.0869252	22
A673_BONE	-0.0878943	21
MHHNB11_AUTONOMIC_GANGLIA	-0.092646	20
A2780_OVARY	-0.0929796	19
EWS502_BONE	-0.0937256	18
SKPNDW_BONE	-0.093918	17
DMS114_LUNG	-0.0940521	16
MHHES1_BONE	-0.0968379	15
NCIH1581_LUNG	-0.0979244	14
TOV112D_OVARY	-0.0992617	13
SKES1_BONE	-0.100102	12
RDES_BONE	-0.100649	11
KELLY_AUTONOMIC_GANGLIA	-0.101001	10
NCIH2077_LUNG	-0.102553	9
NCIH524_LUNG	-0.103607	8
TC71_BONE	-0.106536	7
KPNRTBM1_AUTONOMIC_GANGLIA	-0.108272	6
IMR32_AUTONOMIC_GANGLIA	-0.109827	5
SKNBE2_AUTONOMIC_GANGLIA	-0.112074	4
EW8_BONE	-0.120063	3
KPNYN_AUTONOMIC_GANGLIA	-0.121389	2
SKNEP1_BONE	-0.132245	1
