# Supplementary material for: Multi-omics evaluation of cell lines as models for metastatic prostate cancer
Source: Commun Biol. 2026 Mar 24;9:656. doi: 10.1038/s42003-026-09914-2 (PMC13171877; doi:10.1038/s42003-026-09914-2)
Supplement: Supplementary file 9 — Supplementary Data 8 [file 42003_2026_9914_MOESM9_ESM.xlsx]

## Sheet: Supplementary Data 8
Supplementary Data 8: Differential gene expression analysis result (VCAP-MET-OE vs. control).
SYMBOL	log2FC	p-value	p-adjust	direction
PDK4	1.52226	0.00183029	0.00676298	up
MCUB	-1.13795	0.000563404	0.0023811	down
HOXA11	-1.0338	4.97167e-05	0.000266836	down
POLR2J	-1.13735	3.85769e-14	8.98888e-13	down
CREBBP	1.12729	3.65656e-31	6.23802e-29	up
REX1BD	-1.11197	1.12447e-09	1.40427e-08	down
OSBPL7	-1.1317	0.00191185	0.0070317	down
GGCT	-1.47197	6.52262e-50	5.4186e-47	down
MYH13	-1.52193	0.000970981	0.0038635	down
BLTP2	1.11564	2.43785e-43	1.29389e-40	up
CELSR3	1.00019	4.23576e-22	2.54506e-20	up
SS18L2	-1.53518	1.46411e-17	5.09559e-16	down
ETV7	-1.83474	0.0101947	0.0304883	down
HIVEP2	1.13879	1.05367e-27	1.25047e-25	up
NME1-NME2	-2.12502	0.0147262	0.0417096	down
PLAUR	-2.10547	5.50628e-05	0.00029249	down
LTF	-1.77917	0.00164645	0.00616356	down
CLDN11	1.10852	9.29278e-05	0.000471474	up
CLK1	-1.26471	4.03159e-21	2.1699e-19	down
SLC45A4	1.09388	3.93821e-12	6.93524e-11	up
HSD17B6	-1.17844	5.81106e-11	8.61381e-10	down
NCAPH2	-1.09659	2.0994e-08	2.12464e-07	down
HMGB3	-1.18944	1.54274e-13	3.34207e-12	down
ARHGAP31	1.80184	1.44839e-08	1.50897e-07	up
CENPQ	-1.10417	2.38234e-07	2.03211e-06	down
GAB2	1.16173	1.56196e-14	3.81153e-13	up
TMSB10	-1.66448	7.58254e-06	4.83415e-05	down
DTNBP1	-1.23033	0.000986659	0.00391854	down
VPS13D	1.29512	2.80678e-44	1.67591e-41	up
ARID1B	1.15982	1.44001e-32	2.99069e-30	up
LAMC3	1.09683	0.000645315	0.00269156	up
RAD51	-1.55922	8.76428e-24	6.67168e-22	down
SLC2A3	-3.49933	1.70316e-06	1.23641e-05	down
WNK1	1.06184	1.42668e-25	1.2798e-23	up
BCAT1	1.53123	1.88659e-07	1.63702e-06	up
BLTP3A	1.01438	7.83155e-28	9.47073e-26	up
MCM10	-1.08432	5.88921e-19	2.4895e-17	down
SPEN	1.01405	9.52218e-22	5.49669e-20	up
NEO1	1.00909	4.48763e-27	4.95636e-25	up
POLR1A	1.10527	4.89975e-31	8.28492e-29	up
ADGRF5	-1.44482	0.000712998	0.00293352	down
ADAM7	-1.07357	0.000108729	0.000544273	down
FRMPD1	1.00702	6.51453e-06	4.1896e-05	up
AFF4	1.12294	1.0046e-21	5.78161e-20	up
NFATC3	1.06678	3.58798e-12	6.37134e-11	up
SNCB	-2.52858	7.93405e-05	0.000407954	down
IPCEF1	1.52769	0.00269122	0.00950657	up
ZZEF1	1.30163	6.81733e-39	2.65834e-36	up
CELSR1	1.13864	4.7132e-15	1.22311e-13	up
ACTL6B	-1.40356	2.56596e-05	0.000146702	down
RARB	-2.42231	0.00973665	0.0292974	down
UBE2T	-1.71786	1.10149e-35	3.14121e-33	down
KIF22	-1.48133	7.08714e-40	3.0092e-37	down
MID2	1.35181	9.88396e-12	1.63935e-10	up
SRCAP	1.26513	2.0431e-26	2.06547e-24	up
IGSF9B	1.08093	2.18717e-15	5.85297e-14	up
NDC80	-1.25611	5.89742e-17	1.897e-15	down
ARG2	-1.39734	1.81109e-14	4.40822e-13	down
IFT25	-1.3954	1.89418e-10	2.61693e-09	down
ITGAE	-1.37576	5.63689e-15	1.44958e-13	down
ZNF671	1.42297	0.000213678	0.00100385	up
FAT1	1.01732	1.23106e-22	7.86685e-21	up
BCORL1	1.24005	2.96985e-17	9.80609e-16	up
RAD54L	-1.28762	4.0297e-16	1.16483e-14	down
HBQ1	-1.55087	5.12962e-05	0.000274542	down
HUWE1	1.13712	5.22538e-34	1.28002e-31	up
BAX	-1.49475	9.77802e-19	4.02648e-17	down
MT3	-2.40576	0.000549401	0.00233068	down
CASS4	2.54268	0.00263303	0.00932344	up
AAMDC	-1.19803	0.000205694	0.000970896	down
TESC	-1.16935	1.41939e-18	5.69756e-17	down
FUS	-1.02477	2.99328e-14	7.08706e-13	down
BIRC5	-1.02983	4.05032e-19	1.73909e-17	down
LYZ	1.67541	0.000302338	0.00136728	up
NAT14	-1.0223	1.54306e-05	9.16765e-05	down
ORC6	-1.46539	4.54684e-26	4.34382e-24	down
ZFHX4	1.07269	6.49517e-18	2.40977e-16	up
PSME1	-1.13617	5.81733e-28	7.21764e-26	down
COL9A3	-1.14373	0.00014263	0.000693442	down
CDC45	-1.5053	5.87635e-43	2.95472e-40	down
CDC6	-1.08308	1.30028e-24	1.05273e-22	down
TDRD1	1.02137	9.52909e-20	4.40853e-18	up
EFHC1	-1.00953	6.19831e-05	0.000325808	down
DSP	1.01807	9.12368e-32	1.726e-29	up
JAK2	1.21896	0.000569906	0.0024038	up
CDC7	-1.44576	5.75275e-23	3.81659e-21	down
SYDE2	1.16737	1.5197e-07	1.34058e-06	up
BCL7C	-1.14904	7.14328e-06	4.56324e-05	down
CIRBP	-1.49786	1.81426e-42	8.66626e-40	down
IGFALS	2.0052	9.52942e-05	0.000482455	up
CECR2	1.04322	3.6075e-06	2.43392e-05	up
DERL3	-1.25952	2.39043e-05	0.000137572	down
DDTL	-1.80865	4.62828e-11	6.95771e-10	down
GSTT2	-2.10057	0.0166116	0.0460865	down
TTC28	1.50128	9.39873e-15	2.34135e-13	up
CENPM	-1.42843	4.06029e-27	4.53685e-25	down
RASL10A	-2.15472	0.00746545	0.0232435	down
MCM5	-1.1178	2.78468e-20	1.37842e-18	down
TNRC6B	1.23436	5.57989e-34	1.34082e-31	up
RBX1	-1.26049	1.60519e-23	1.18418e-21	down
EP300	1.074	1.15514e-28	1.50145e-26	up
PHF5A	-1.16158	4.39373e-12	7.72318e-11	down
HDAC10	-1.12811	5.14774e-07	4.14313e-06	down
POLE2	-1.48706	6.86038e-12	1.1662e-10	down
RIN3	1.29829	0.00196654	0.0072134	up
ERH	-1.18685	3.37172e-30	5.19544e-28	down
SRSF5	-1.58946	2.41805e-57	2.56676e-54	down
DHRS2	-4.76049	0.00270574	0.00955081	down
CHD8	1.0175	1.16993e-26	1.21488e-24	up
NFKBIA	-1.02652	7.74802e-15	1.95822e-13	down
REC8	-1.28294	0.00749868	0.0233313	down
GINS1	-1.1673	6.45377e-26	6.04471e-24	down
ZC3H12B	1.7469	0.0170709	0.0470872	up
PIN4	-1.30021	7.66592e-11	1.11595e-09	down
HSF4	-2.00142	1.13542e-05	6.96007e-05	down
ELMO3	-2.4212	0.00119659	0.00464322	down
CENPT	-1.20737	2.40328e-12	4.37745e-11	down
NFAT5	1.42391	2.82521e-23	1.97734e-21	up
NME3	-1.05344	3.98891e-16	1.15479e-14	down
CMC2	-1.40823	5.81652e-24	4.53617e-22	down
HCFC1R1	-1.30167	5.07567e-06	3.33039e-05	down
SLC7A5	1.33117	0.000563169	0.00238064	up
RHBDL1	-1.22856	0.00381135	0.0129051	down
CORO7-PAM16	3.76796	0.00391765	0.0132228	up
HERC1	1.07033	9.24569e-35	2.41996e-32	up
OIP5	-1.26147	4.19077e-09	4.75493e-08	down
RNASEH2A	-1.19993	1.17541e-17	4.15129e-16	down
AMH	-1.08361	4.14487e-13	8.46111e-12	down
C19orf53	-1.02816	5.3491e-09	5.97342e-08	down
CCDC61	-1.61776	4.3093e-07	3.50821e-06	down
ASF1B	-1.73098	5.20244e-45	3.55011e-42	down
CCNE1	-1.23681	5.21368e-07	4.18738e-06	down
PDCD5	-1.04637	3.79703e-16	1.10426e-14	down
MYH14	1.06418	9.39793e-15	2.34135e-13	up
MEGF8	1.11562	8.37595e-20	3.92253e-18	up
CLEC11A	-1.24805	0.00802007	0.024764	down
LIG1	-1.04249	2.78929e-14	6.6205e-13	down
TFPT	-1.26628	4.95627e-05	0.000266085	down
ETV2	-2.55072	0.00468094	0.0154605	down
CFAP69	-1.42287	0.000320731	0.00144227	down
MET	1.14259	3.12131e-22	1.91765e-20	up
LFNG	-1.03879	4.16387e-05	0.000228749	down
NSUN5P2	-1.24842	1.46284e-09	1.78484e-08	down
NUDT1	-1.23171	0.000564528	0.0023848	down
EZH2	-1.43236	1.5585e-26	1.60098e-24	down
RARRES2	1.40548	0.00224446	0.00808388	up
AGR2	-1.03661	5.11538e-19	2.17683e-17	down
AHR	1.18047	2.19233e-12	4.023e-11	up
SEC61B	-1.24166	1.30457e-13	2.84873e-12	down
EDF1	-1.40749	0.000161307	0.000774394	down
CDK5RAP3	-1.23952	6.50171e-21	3.39421e-19	down
ENO3	-1.98544	1.05889e-07	9.5396e-07	down
PFN1	-2.05437	3.31441e-66	6.71084e-63	down
CCL2	-1.74788	1.8613e-13	3.98697e-12	down
HSD17B1	1.27551	0.00810648	0.0249944	up
MRPL27	-1.55213	8.54043e-16	2.3857e-14	down
RANGRF	-1.374	8.04016e-12	1.35351e-10	down
NMU	-1.09497	0.0119491	0.0349154	down
RPL34	-1.06774	9.4212e-30	1.36372e-27	down
GAR1	-1.03634	2.82263e-07	2.38426e-06	down
AADAT	-2.15443	2.59778e-09	3.06205e-08	down
CPZ	2.11075	2.01174e-05	0.000117047	up
ZBTB16	1.08705	1.98846e-20	9.99831e-19	up
JHY	1.15125	3.32086e-05	0.000185531	up
CPT1A	1.06147	8.86577e-44	4.9823e-41	up
CBL	1.24501	5.36041e-24	4.1976e-22	up
MDK	-1.37453	3.16574e-23	2.19956e-21	down
AIP	-1.04053	3.75621e-13	7.74216e-12	down
RAD51AP1	-1.46689	3.90305e-20	1.89278e-18	down
MGP	-1.31222	3.06155e-10	4.13114e-09	down
MRPL51	-1.13049	1.76389e-18	6.99224e-17	down
CDCA3	-1.3503	3.21461e-23	2.22542e-21	down
C12orf57	-1.13399	8.197e-22	4.76049e-20	down
COX6A1	-1.04323	3.05882e-16	9.00538e-15	down
SRSF9	-1.14675	3.08235e-20	1.5179e-18	down
FBXO5	-1.42917	9.49201e-18	3.42843e-16	down
FBXO9	-1.08209	4.67729e-18	1.78738e-16	down
MDN1	1.16579	9.48013e-32	1.77585e-29	up
BACH2	1.08726	3.96023e-05	0.000218378	up
GPLD1	1.16891	0.000274415	0.00125227	up
VNN2	-1.65562	0.0167472	0.0463818	down
GMNN	-1.61023	1.24983e-38	4.59242e-36	down
ARFGEF3	1.18455	1.49917e-32	3.08007e-30	up
MRPL2	-1.05064	1.70728e-08	1.75665e-07	down
DNPH1	-1.41346	0.000666936	0.00277085	down
GMDS	-1.08921	1.1198e-12	2.16121e-11	down
MEP1A	-2.27307	0.0159887	0.0446632	down
APBB3	-1.35866	1.53016e-11	2.4819e-10	down
LMNB1	-1.50185	9.63927e-66	1.67434e-62	down
CEP15	-2.21359	6.36756e-12	1.08824e-10	down
ROPN1B	-1.74677	0.00226547	0.00814417	down
CSPG5	-1.10433	1.63725e-06	1.19401e-05	down
ACVR2B	1.14038	7.63822e-25	6.40103e-23	up
FOXP1	1.12992	1.25901e-23	9.43367e-22	up
INO80D	1.07706	5.64829e-15	1.45056e-13	up
DGUOK	-1.02012	5.01202e-12	8.70588e-11	down
TFCP2L1	1.1226	1.68791e-27	1.95459e-25	up
CENPA	-2.02383	7.13997e-27	7.70754e-25	down
APC2	1.16387	2.43368e-10	3.31908e-09	up
PCGF1	-1.36881	3.08254e-08	3.03286e-07	down
FANCL	-1.62982	6.78476e-16	1.92339e-14	down
HSPE1	-1.39518	1.2728e-32	2.67246e-30	down
ZNF142	1.08872	1.64336e-18	6.54161e-17	up
SRSF7	-1.08224	1.5791e-32	3.17599e-30	down
AAK1	1.16108	3.37594e-19	1.45937e-17	up
QSOX1	1.04478	5.44579e-17	1.76361e-15	up
DLGAP3	1.04909	0.000139395	0.000678752	up
LAMTOR2	-1.03669	8.69684e-07	6.71939e-06	down
GADD45A	-1.39839	7.01243e-19	2.95125e-17	down
RGS2	-1.4886	0.00201786	0.00737474	down
RO60	1.13832	2.09985e-19	9.30902e-18	up
KDM5B	1.12371	2.9325e-31	5.04786e-29	up
PINK1-AS	1.08285	5.6568e-09	6.29496e-08	up
GALE	-1.37167	3.12189e-10	4.20662e-09	down
CDC20	-1.1569	2.97154e-17	9.80609e-16	down
ARTN	-1.26309	0.000278313	0.00126824	down
F3	-1.57104	1.52384e-12	2.88848e-11	down
RSRP1	-1.08891	1.30802e-22	8.33078e-21	down
STMN1	-1.65573	3.91534e-80	2.49368e-76	down
KMT2A	1.07331	3.75764e-27	4.22337e-25	up
RPS25	-1.03172	4.29505e-26	4.14251e-24	down
KLF7	1.08388	2.12698e-27	2.44821e-25	up
HMGN3	-1.46988	1.14745e-26	1.19805e-24	down
NDUFB3	-1.30692	6.08053e-13	1.21274e-11	down
SATB2	2.26963	0.0086539	0.026433	up
HEATR1	1.01836	1.62448e-16	4.99018e-15	up
DYNC2I2	-1.01255	4.91677e-20	2.34898e-18	down
ONECUT2	1.0288	5.3716e-17	1.74253e-15	up
ACYP1	-1.18818	0.00343939	0.0117877	down
IFT43	-1.04318	0.00711316	0.0222769	down
FKBP1B	-1.31235	0.013989	0.0399296	down
HELLS	-1.05652	4.3975e-16	1.26732e-14	down
MLANA	2.22135	0.00152161	0.00573891	up
CCDC77	-1.05507	5.2606e-08	4.98583e-07	down
EXOSC8	-1.0512	1.33351e-09	1.64171e-08	down
MTERF2	-1.03328	2.01057e-11	3.21473e-10	down
NCAPH	-1.14858	1.02941e-21	5.90661e-20	down
MND1	-1.83028	2.42334e-10	3.30734e-09	down
ZSCAN20	1.20111	3.0563e-05	0.000171957	up
RWDD3	-1.0387	8.79122e-05	0.000448888	down
HNRNPA2B1	-1.04207	3.65379e-44	2.11554e-41	down
NPY	-1.56952	1.16092e-44	7.39392e-42	down
GLIPR2	-1.06788	0.00281182	0.00988077	down
CHST3	1.09427	5.03571e-17	1.64193e-15	up
ZWINT	-1.49688	3.06445e-27	3.48526e-25	down
MED13L	1.11271	9.06275e-33	1.92402e-30	up
CDKN2C	-1.30998	3.91503e-13	8.02622e-12	down
TRIR	-1.13639	1.56621e-16	4.8267e-15	down
CENPK	-1.40017	5.76287e-12	9.90209e-11	down
PFDN5	-1.17959	4.17084e-23	2.83603e-21	down
CDK2	-1.02511	4.09223e-22	2.47438e-20	down
LRP1	1.12676	2.97219e-22	1.83192e-20	up
TUBA1B	-1.01094	4.15384e-43	2.14507e-40	down
SERPINA7	-1.52265	0.00109227	0.00428719	down
AGO2	1.11351	1.71548e-33	3.94912e-31	up
ATP5F1E	-1.25415	3.4364e-30	5.25275e-28	down
LYPD3	-1.95231	8.9321e-07	6.8928e-06	down
CRISP2	-2.89121	2.80952e-05	0.00015915	down
MEA1	-1.01139	8.545e-08	7.80073e-07	down
RREB1	1.10188	1.10082e-25	1.00159e-23	up
AHNAK	1.6201	1.03464e-76	3.95376e-73	up
MT2A	-1.39796	2.58161e-30	4.04318e-28	down
NDUFA1	-1.0931	1.12425e-07	1.00803e-06	down
FNDC11	1.15641	0.0159468	0.0445656	up
PPDPF	-1.01588	0.000124401	0.000614191	down
SNRPB	-1.6424	1.08332e-66	2.58736e-63	down
IGFLR1	-1.2112	0.0150334	0.0424227	down
COX6B1	-1.30947	2.73904e-28	3.489e-26	down
PRDX5	-1.08128	1.72489e-05	0.000101564	down
BCL2L12	-1.11427	1.63706e-06	1.19401e-05	down
COX7C	-1.17655	4.20577e-33	9.34413e-31	down
YEATS4	-1.08753	2.78486e-15	7.35966e-14	down
TAS2R3	4.10585	0.00146834	0.00556549	up
AUNIP	-1.01532	1.25576e-07	1.11807e-06	down
UBR4	1.53689	6.84701e-50	5.45108e-47	up
PKMYT1	-1.72987	6.27806e-37	1.99925e-34	down
CHTF18	-1.17602	1.84834e-13	3.96366e-12	down
SEM1	-1.11552	7.29115e-15	1.85009e-13	down
RIBC2	-1.47518	0.000134933	0.000659379	down
FLNC	1.54774	9.43801e-31	1.5413e-28	up
PDE11A	1.48382	0.00202133	0.00738499	up
GAD1	-1.26145	0.00127831	0.0049184	down
HERC2	1.09798	1.99707e-31	3.50074e-29	up
DUT	-1.44715	1.16757e-49	8.9235e-47	down
E2F8	-1.13788	1.31952e-09	1.62658e-08	down
PIMREG	-1.31653	2.99098e-10	4.0445e-09	down
CDKN2D	-1.23174	2.58698e-07	2.19492e-06	down
NGDN	-1.06201	1.54133e-10	2.14651e-09	down
PARP2	-1.38351	2.81072e-17	9.30752e-16	down
NEDD8	-1.30122	5.07058e-14	1.16167e-12	down
TEP1	1.07998	1.21135e-17	4.26247e-16	up
DOCK6	1.02253	3.67133e-08	3.56988e-07	up
APOC1	-1.25986	0.00883269	0.0269036	down
GADD45G	-1.78377	1.57684e-10	2.19278e-09	down
RPL36	-1.32598	0.00112845	0.00441015	down
KIF1A	1.13923	8.79505e-28	1.0569e-25	up
MRPL34	-1.12851	9.05411e-15	2.2614e-13	down
LSM7	-1.49529	0.000965909	0.00384652	down
TULP4	1.12946	4.58942e-22	2.7233e-20	up
IQCN	1.2388	7.35064e-24	5.66325e-22	up
ZNF557	1.06335	1.42266e-09	1.73914e-08	up
ZNF428	-1.16716	1.10763e-08	1.1699e-07	down
GINS2	-1.38258	3.61766e-09	4.17912e-08	down
NFATC1	1.01804	0.00048484	0.0020827	up
HAUS8	-1.53032	5.65673e-16	1.61318e-14	down
PSMC3IP	-1.61426	1.12992e-11	1.85158e-10	down
NDUFA2	-1.11811	1.10768e-11	1.81669e-10	down
MAP1B	1.45786	1.81733e-32	3.61706e-30	up
TNS4	2.80346	0.0148537	0.0420048	up
BRME1	-1.26817	2.29354e-06	1.62427e-05	down
RAMP1	-1.07955	0.000801028	0.00325644	down
CARD6	1.24414	0.000425355	0.00185427	up
TMEM128	-1.1113	8.07074e-11	1.16913e-09	down
HSPA12B	-1.38866	0.000104579	0.000525009	down
PCED1A	-1.07162	3.51872e-13	7.2841e-12	down
PCNA	-1.63216	1.17872e-86	1.12609e-82	down
TOE1	-1.18099	3.36028e-08	3.28582e-07	down
NASP	-1.29195	1.76553e-39	7.33347e-37	down
RFC3	-1.2397	5.72356e-18	2.15276e-16	down
KMT5C	-1.07129	6.65706e-09	7.30594e-08	down
ZNF414	-1.06772	2.77431e-08	2.75944e-07	down
GSTT2B	-1.41805	1.8603e-07	1.61567e-06	down
LRRCC1	-1.06626	0.000797863	0.00324582	down
PSRC1	-1.4817	2.4267e-09	2.87102e-08	down
WNT2B	1.01238	0.000385729	0.00170171	up
LAMTOR5	-1.21768	1.10111e-27	1.2987e-25	down
NOTCH2	1.00369	2.11723e-23	1.50386e-21	up
FOLH1B	-1.55045	0.00141285	0.00537969	down
TMEM258	-1.22647	4.21655e-17	1.38191e-15	down
ARGLU1	-1.136	5.61393e-34	1.34082e-31	down
ARHGAP32	1.05957	5.74342e-29	7.67409e-27	up
ATP5MC2	-1.06628	1.49927e-20	7.7007e-19	down
FAM186B	1.58233	0.0105525	0.0314453	up
BLOC1S1	-1.32497	3.06008e-12	5.4849e-11	down
TROAP	-1.73425	1.41322e-31	2.52359e-29	down
B4GALNT1	1.06751	3.24209e-11	4.98364e-10	up
DYSF	1.25763	9.60414e-06	5.9738e-05	up
MPHOSPH6	-1.03912	2.19512e-08	2.21098e-07	down
MED4	-1.05817	1.05196e-09	1.31716e-08	down
SCRN1	1.22626	6.96653e-10	8.99389e-09	up
ZFHX2	1.03161	2.98267e-07	2.50836e-06	up
BRIP1	-1.01048	9.05846e-08	8.24976e-07	down
SKIL	1.22834	4.03914e-13	8.2718e-12	up
KIF12	-1.2023	4.65291e-06	3.07304e-05	down
CTSV	-1.57809	0.000339887	0.00151841	down
HINT2	-1.19445	4.05931e-11	6.13133e-10	down
ARHGEF39	-1.03946	2.02506e-09	2.42133e-08	down
ATAT1	-1.0774	1.63334e-06	1.19281e-05	down
NRM	-1.21139	2.31271e-09	2.74806e-08	down
GGH	-1.25411	8.28813e-16	2.32542e-14	down
SORL1	1.00269	9.76994e-20	4.50904e-18	up
TMPRSS4	-1.07281	2.64191e-06	1.84162e-05	down
NUSAP1	-1.20043	1.24864e-25	1.1307e-23	down
PLCB2	-1.17903	1.18083e-06	8.87574e-06	down
GCOM1	1.08825	0.00127797	0.00491806	up
GCHFR	-1.83268	2.04732e-18	8.04901e-17	down
CYP2C8	-1.79854	0.000226425	0.00105674	down
COX17	-1.38889	5.19697e-23	3.45988e-21	down
MNS1	-1.92249	9.81425e-06	6.09427e-05	down
HNRNPD	-1.00236	4.54404e-22	2.70476e-20	down
PRKG2	1.27792	0.0109012	0.032338	up
FRAS1	1.41676	8.24042e-27	8.84549e-25	up
SNRPF	-1.28432	9.88439e-28	1.18038e-25	down
FOXN4	-1.37942	5.19398e-07	4.17507e-06	down
CSAD	-1.49783	9.6404e-13	1.87385e-11	down
GRTP1	-1.04441	0.000891338	0.00358317	down
SERF2	-1.27541	9.65506e-19	3.98443e-17	down
GTF2A2	-1.0181	2.16694e-13	4.59532e-12	down
COMMD4	-1.30952	4.29947e-23	2.90283e-21	down
NCOA2	1.03467	5.1246e-27	5.5634e-25	up
ZFHX3	1.34849	2.03904e-30	3.24665e-28	up
SCRN2	-1.04408	7.123e-06	4.55181e-05	down
PRELID3A	-1.09952	1.36944e-06	1.01852e-05	down
IMPA2	-1.3484	6.16797e-15	1.57978e-13	down
SAT2	-1.28512	4.22544e-09	4.78858e-08	down
ANAPC11	-1.0948	2.29124e-23	1.61545e-21	down
RPTOR	1.11165	4.46136e-21	2.36131e-19	up
MIEN1	-1.11537	1.28735e-09	1.59309e-08	down
KLK3	-1.48781	7.42932e-31	1.24519e-28	down
MMEL1	-1.63979	0.00825588	0.0253528	down
ARHGEF19	-1.19703	1.11209e-06	8.41531e-06	down
PLK4	-1.1821	1.73558e-09	2.09619e-08	down
TINAGL1	-1.41521	2.04768e-07	1.76239e-06	down
POU2F1	1.11366	8.47697e-23	5.56596e-21	up
PPOX	-1.20061	1.06855e-07	9.62145e-07	down
NUF2	-1.47233	4.95227e-14	1.13867e-12	down
PFDN2	-1.08314	8.75698e-11	1.26184e-09	down
MRPL24	-1.17336	0.00135429	0.00518461	down
ABL2	1.15976	1.6184e-18	6.4557e-17	up
SYT14	1.08036	4.47083e-05	0.000243374	up
VASH2	-1.13906	9.07147e-06	5.67499e-05	down
GATAD2B	1.00134	2.72265e-26	2.70946e-24	up
C1orf35	-1.4935	5.34278e-05	0.000284993	down
RPS27A	-1.00868	9.18382e-35	2.41996e-32	down
ASXL2	1.1497	8.31654e-20	3.90428e-18	up
SNRPG	-1.25129	1.01936e-16	3.20872e-15	down
DQX1	-3.18045	0.0170001	0.0469463	down
FAM171B	1.1779	6.16933e-11	9.09548e-10	up
CCDC150	-1.9135	0.00011432	0.000569571	down
SPAG16	-1.02154	1.17897e-05	7.19929e-05	down
ACKR3	-1.20776	4.07274e-09	4.64861e-08	down
HES6	-1.54384	1.58384e-08	1.63846e-07	down
LPP	1.10772	4.44243e-20	2.1327e-18	up
AMT	-1.48352	0.00422166	0.0141168	down
SLC26A1	1.02504	1.00591e-11	1.6655e-10	up
ANK2	1.0198	9.76605e-10	1.2325e-08	up
LHFPL2	1.0978	0.0140858	0.0401618	up
TNFAIP8	-1.08582	0.000133639	0.000653721	down
GFOD1	1.00008	0.00481871	0.0158579	up
DAAM2	1.16901	0.00252065	0.00897056	up
ABRACL	-1.38285	3.72586e-16	1.08853e-14	down
MTFR2	-1.1077	7.85953e-06	4.99242e-05	down
DYNLT1	-1.19615	1.91222e-20	9.66582e-19	down
CDCA5	-1.03603	8.90834e-25	7.40051e-23	down
IGFBP3	1.24005	1.71026e-36	5.35704e-34	up
TRAPPC14	-1.30117	1.94861e-07	1.68548e-06	down
RAB19	1.13035	0.0120921	0.0352847	up
MSN	5.59851	0.000266254	0.00121881	up
ITGB1BP2	-1.56583	0.0065357	0.0206478	down
HMBOX1	1.24245	3.04816e-11	4.70066e-10	up
MRPS28	-1.24876	2.58171e-20	1.28127e-18	down
SLC39A4	-1.41767	3.89838e-13	8.00067e-12	down
PLPPR1	-1.08649	7.49294e-05	0.000387988	down
ZNF462	1.3919	2.06828e-38	7.31828e-36	up
PAXX	-1.11106	7.12057e-18	2.6164e-16	down
DPH7	-1.12679	5.71604e-13	1.14603e-11	down
COMMD3	-1.04536	2.68811e-08	2.68207e-07	down
A1CF	1.0542	3.87991e-09	4.44445e-08	up
ADIRF	-1.374	9.30563e-07	7.15792e-06	down
HABP2	1.51982	3.12096e-24	2.47436e-22	up
CNNM2	1.10743	1.17236e-17	4.14822e-16	up
NCAM1	-1.29768	0.0039708	0.0133786	down
DSN1	-1.4317	1.04699e-33	2.43961e-31	down
FERMT3	-1.04867	6.71712e-06	4.31119e-05	down
HIRIP3	-1.05371	2.3875e-05	0.000137445	down
MKX	1.83373	9.07684e-05	0.000461867	up
SLC7A11	1.06033	3.66575e-13	7.57205e-12	up
NOCT	1.36823	1.52593e-08	1.58456e-07	up
TEX30	-1.30214	7.36033e-10	9.43852e-09	down
AKAP6	1.29032	3.17559e-05	0.000178197	up
ACAD8	-1.01507	2.06586e-14	4.97133e-13	down
ADAM8	-1.25055	0.00157129	0.00591464	down
CENPU	-1.52786	1.07474e-22	6.96107e-21	down
PTPN14	1.07809	6.71655e-26	6.26016e-24	up
HSPB8	1.25533	2.31889e-05	0.000133939	up
TMEM178A	-1.48641	7.27964e-07	5.69583e-06	down
HAUS1	-1.32041	3.83731e-13	7.88382e-12	down
SPC25	-1.63141	5.94427e-13	1.18681e-11	down
HNRNPDL	-1.11004	2.33011e-43	1.27204e-40	down
HHEX	-1.15926	1.69928e-07	1.48344e-06	down
CENPH	-1.22358	4.07273e-21	2.17977e-19	down
CETN3	-1.26414	1.99938e-07	1.72566e-06	down
SLC25A27	-1.16603	6.36138e-10	8.25166e-09	down
INO80C	-1.38393	1.89349e-08	1.93367e-07	down
CMTM7	-1.03893	2.19236e-09	2.60994e-08	down
LGI4	-4.75465	0.010769	0.0319955	down
NRGN	-1.9205	3.25421e-36	9.86955e-34	down
LRRK1	1.08177	6.29734e-22	3.72518e-20	up
GAL3ST2	1.19196	0.00644955	0.0204262	up
PGM5	1.58814	0.00595149	0.0190159	up
ASZ1	-1.2582	2.11414e-12	3.88787e-11	down
MAGED4	1.38	0.00283928	0.00996328	up
BTG3	-1.13406	3.17966e-14	7.49122e-13	down
ATP5PF	-1.10069	6.45658e-30	9.56325e-28	down
SKA1	-1.34287	3.91192e-21	2.11144e-19	down
CCDC144BP	1.64812	8.49807e-08	7.76159e-07	up
CCDC144CP	2.23982	0.000500756	0.00214144	up
EME1	-1.39723	1.93688e-12	3.59999e-11	down
FBXL18	1.4383	4.83059e-23	3.24993e-21	up
GTF3C6	-1.00666	2.41306e-22	1.51168e-20	down
DBI	-1.723	1.07278e-26	1.12625e-24	down
ART3	-1.43885	1.64691e-06	1.20013e-05	down
ATP5MJ	-1.09109	1.26482e-18	5.0985e-17	down
MTERF3	-1.04288	1.03612e-12	2.00174e-11	down
KCNS2	1.49636	0.0047133	0.0155512	up
FBXO43	-1.00249	0.0118486	0.0346799	down
SMG1	1.01455	1.1318e-17	4.02706e-16	up
DHRS1	-1.49634	5.9055e-07	4.70348e-06	down
CCNB2	-1.04006	9.53741e-19	3.95296e-17	down
UBXN11	-1.82375	1.90691e-12	3.54774e-11	down
RHPN1	-1.25319	6.13535e-21	3.22055e-19	down
CDC25C	-1.084	1.27155e-16	3.98392e-15	down
TMSB15B	-2.32866	0.000542993	0.00230555	down
KCNB1	1.61224	2.29446e-12	4.19524e-11	up
NRG2	1.11837	0.00284703	0.00998315	up
DONSON	-1.06877	2.10374e-18	8.23693e-17	down
ATP5MC1	-1.24898	6.93632e-26	6.43361e-24	down
CHAF1B	-1.2116	2.00311e-29	2.83507e-27	down
PTMS	-1.04139	8.88774e-22	5.146e-20	down
STARD9	1.04245	0.0113142	0.0333561	up
AMFR	1.04534	4.79516e-33	1.04115e-30	up
ZNF221	1.2011	0.0123606	0.0359309	up
ARHGAP35	1.22669	3.38394e-61	4.61835e-58	up
IQCC	-1.22166	0.000125513	0.000618724	down
TFF3	-1.39158	0.00595744	0.0190317	down
ZNF66	1.11503	0.00976144	0.0293561	up
PIERCE1	-1.40024	0.0161754	0.0450924	down
CXCR5	-7.31649	0.0133759	0.0384159	down
FDPS	-1.14284	1.91293e-23	1.37407e-21	down
PAQR6	-1.02753	5.01683e-05	0.000268958	down
CCDC12	-1.27924	3.39621e-09	3.93998e-08	down
PPP1R35	-1.32262	2.89041e-09	3.38194e-08	down
VPS28	-1.17006	2.47899e-20	1.23349e-18	down
U2AF1L4	-1.45854	6.04226e-05	0.000318306	down
PLXDC1	1.96862	0.00648344	0.0205098	up
IKZF3	1.10696	2.70442e-14	6.42704e-13	up
TMEM143	-1.00246	0.000152273	0.000735832	down
SYCE2	-2.71088	1.47692e-05	8.81584e-05	down
SPC24	-1.29887	1.43268e-10	2.00839e-09	down
MED11	-1.36262	9.34592e-05	0.000474044	down
CCDC78	-1.42969	4.08787e-22	2.47438e-20	down
TEDC2	-1.46316	7.27984e-16	2.06068e-14	down
MAGOH	-1.19252	9.84586e-09	1.04747e-07	down
PLPP3	-1.15071	1.86726e-11	3.00317e-10	down
SCNN1D	-1.08868	7.92708e-05	0.000407815	down
C1orf87	-2.42402	0.0124543	0.0361539	down
KLHDC9	-1.1607	6.00474e-07	4.77203e-06	down
FCMR	-1.52044	0.0053328	0.0173142	down
MRPL55	-1.50672	3.08588e-06	2.11636e-05	down
REL	1.41051	8.73916e-11	1.26022e-09	up
CCDC74A	-1.4698	8.70623e-21	4.52038e-19	down
NEURL3	-1.3864	1.82189e-12	3.3995e-11	down
BOLA3	-1.0131	3.39231e-08	3.31375e-07	down
S100A11	-1.21748	1.58177e-38	5.70243e-36	down
KBTBD8	1.09823	0.0126677	0.0366618	up
TGFBR2	1.14206	0.00292528	0.0102259	up
RPL22L1	-1.58653	1.14238e-24	9.32793e-23	down
WDFY3	1.11345	4.1756e-26	4.04991e-24	up
KIF15	-1.16008	8.05207e-16	2.26584e-14	down
TGM4	1.20121	2.32487e-07	1.98753e-06	up
LRRC2	1.26026	2.26172e-08	2.27206e-07	up
ZC3H12A	-1.43964	9.43245e-08	8.54961e-07	down
CAMK2N2	-1.04731	0.00532228	0.0172859	down
RFC4	-1.73415	2.2624e-31	3.92978e-29	down
UVSSA	1.30741	3.90373e-16	1.13356e-14	up
SLBP	-1.00759	1.51303e-25	1.34462e-23	down
H2AZ1	-1.26216	1.79252e-48	1.31729e-45	down
BSN	1.0913	3.11298e-20	1.52904e-18	up
HMGB2	-2.21657	3.95242e-119	7.55189e-115	down
SAP30	-1.54833	5.77559e-08	5.44421e-07	down
FHIP1A	1.43614	2.69404e-23	1.89246e-21	up
CARTPT	-2.9358	0.00946172	0.0285781	down
TERT	-1.81987	0.000277675	0.00126616	down
GPR85	1.23531	0.000454759	0.0019674	up
PTTG1	-1.0749	3.04738e-12	5.46727e-11	down
FOXK1	1.50056	1.68405e-58	1.89277e-55	up
COX6C	-1.09974	9.49898e-30	1.36464e-27	down
MYORG	1.02534	6.87889e-12	1.16831e-10	up
ALDH1A1	-1.20577	4.80848e-37	1.55721e-34	down
KIAA1958	1.03064	1.04703e-21	5.98969e-20	up
MELK	-1.11779	1.00446e-24	8.27253e-23	down
RPL36AL	-1.76339	4.46296e-22	2.67316e-20	down
JCAD	1.1792	1.42962e-08	1.49022e-07	up
METTL17	-1.23665	1.37141e-23	1.01564e-21	down
IFI27L1	-1.68501	2.92094e-05	0.000164876	down
SMCO4	-1.25573	2.12375e-28	2.72339e-26	down
TCP11L2	1.38487	2.81931e-11	4.39743e-10	up
PCBD1	-1.3105	5.58443e-18	2.1129e-16	down
SCN3B	1.07426	0.00394957	0.0133181	up
PLEKHF1	-1.11327	0.000349706	0.00155826	down
CRABP1	-1.71816	0.00172515	0.00643045	down
RNF169	1.01456	1.16247e-19	5.32643e-18	up
AKIP1	-1.08135	1.45785e-06	1.0784e-05	down
MCM7	-1.15728	4.17952e-36	1.22858e-33	down
CIAO2B	-1.07381	1.34421e-06	1.00054e-05	down
MMP10	-1.05906	0.00694838	0.0218109	down
LDHAL6A	5.25839	0.00769255	0.0238645	up
FAM111A	-1.25396	2.08564e-23	1.48696e-21	down
PCLAF	-1.77904	1.1221e-44	7.3931e-42	down
MESP1	-1.21557	6.27097e-18	2.33112e-16	down
C15orf48	-1.08213	0.000422014	0.00184181	down
MS4A8	-1.18037	0.00281786	0.0098972	down
UGT1A6	2.18927	0.00083501	0.0033802	up
PRR15L	-1.52281	5.55049e-13	1.11635e-11	down
KMT2D	1.53451	5.26839e-50	4.5756e-47	up
RHEBL1	-4.1831	0.0149024	0.0421026	down
NCKAP5L	1.30963	1.91381e-07	1.65837e-06	up
RAB4B	-1.004	0.00185645	0.00685036	down
C19orf33	-4.74702	0.0146683	0.0415826	down
KIFC2	-1.06041	1.12013e-09	1.39976e-08	down
WDR81	1.02279	1.71998e-19	7.71446e-18	up
C19orf48P	-1.11224	1.26555e-21	7.15411e-20	down
KLK4	-1.33773	1.61057e-26	1.63687e-24	down
KLK2	-1.33357	3.51224e-66	6.71084e-63	down
KRT80	1.20984	0.000245187	0.00113626	up
NUDT8	-1.20547	1.1951e-11	1.95336e-10	down
TK1	-1.27237	1.78896e-37	5.89338e-35	down
TOX-DT	-2.31036	0.00605891	0.0193043	down
RAB26	-1.17885	0.00029631	0.00134384	down
PBK	-1.65487	1.07718e-28	1.4097e-26	down
PAFAH1B2	1.01601	4.25182e-29	5.84457e-27	up
DTYMK	-1.01215	1.70878e-11	2.75991e-10	down
FEN1	-1.3267	1.84976e-21	1.02148e-19	down
ING2	-1.15445	0.000535072	0.00227495	down
ATOH8	1.36346	6.50958e-09	7.16054e-08	up
ATP5ME	-1.27771	4.06257e-21	2.17977e-19	down
IRS1	1.17657	2.22075e-17	7.53676e-16	up
ROR2	1.14047	0.000330674	0.00148244	up
CXCL10	-1.5946	5.64466e-12	9.71644e-11	down
CXCL11	-1.05148	8.59949e-15	2.15914e-13	down
NR0B1	-1.66222	0.0154667	0.0434655	down
HINT1	-1.07687	2.0133e-30	3.23262e-28	down
RGPD8	1.28208	1.27403e-09	1.57866e-08	up
HEXD	-1.08266	8.40467e-09	9.03703e-08	down
CENPX	-1.01727	1.8776e-10	2.5959e-09	down
DCXR	-1.00765	1.02402e-22	6.65506e-21	down
RAC3	-1.06763	2.75112e-11	4.30513e-10	down
TM4SF1	-1.02108	7.54234e-17	2.41393e-15	down
TAS1R3	1.13454	0.00375127	0.0127287	up
TRAPPC1	-1.17044	6.79859e-13	1.34056e-11	down
KCNAB3	-1.25377	0.00256029	0.00908944	down
SPDYE5	1.32788	0.00577207	0.0185263	up
RNF150	1.32092	3.18164e-13	6.63664e-12	up
CCDC144A	1.99278	0.0139866	0.0399286	up
FAXDC2	1.34949	0.000413432	0.00180996	up
CDK1	-1.56106	1.21635e-46	8.6077e-44	down
CST2	-1.53299	3.82954e-06	2.57011e-05	down
PYM1	-1.02085	3.85354e-10	5.11672e-09	down
LONRF2	1.29063	9.72803e-39	3.64458e-36	up
CDCA4	-1.31655	1.64824e-20	8.42056e-19	down
CEL	-1.21015	0.0166498	0.0461657	down
NDUFA3	-1.20622	2.85775e-15	7.53145e-14	down
TANC2	1.43959	8.96023e-20	4.18589e-18	up
PYGO1	1.0566	0.000209179	0.000985158	up
XKR6	1.24152	4.13135e-07	3.38353e-06	up
INSR	1.08333	7.80206e-31	1.29629e-28	up
ZNF692	-1.4529	1.44456e-25	1.28977e-23	down
TBCA	-1.1271	3.00087e-25	2.58278e-23	down
S100Z	-1.13176	0.00340172	0.0116796	down
RRM2	-1.34009	3.60903e-39	1.43662e-36	down
PPIH	-1.06332	3.05016e-08	3.00565e-07	down
SHLD1	-1.05068	0.000563133	0.00238064	down
LAMB2	1.23752	4.01441e-22	2.44278e-20	up
COPS9	-1.23765	6.03707e-10	7.85241e-09	down
CHCHD1	-1.37361	1.78145e-22	1.12337e-20	down
EFEMP2	-1.68889	9.51488e-05	0.000481847	down
ZMAT3	1.18447	1.46938e-07	1.29798e-06	up
RAB43	2.10801	3.69962e-11	5.64605e-10	up
SNX32	-1.85537	0.00395006	0.0133181	down
CYP7B1	1.29146	2.20199e-06	1.5629e-05	up
NBEA	1.09109	5.96966e-06	3.86259e-05	up
HECTD4	1.17952	2.2821e-32	4.49526e-30	up
HSPA6	1.68652	5.78055e-05	0.000305784	up
TRMT112	-1.5336	1.53235e-32	3.11475e-30	down
CKS1B	-1.25105	3.11615e-40	1.35319e-37	down
AHSA2P	-1.30438	6.64743e-22	3.90808e-20	down
ZNF483	1.38459	5.29211e-06	3.45697e-05	up
SNCG	-1.02134	4.79552e-05	0.000258253	down
STOX2	1.27873	3.30775e-05	0.000184853	up
KCNK7	1.43465	0.0125876	0.0364799	up
PEAK1	1.05204	4.93547e-08	4.70569e-07	up
MST1	1.22067	3.29373e-07	2.74482e-06	up
CSPG4	2.0666	0.00360952	0.0123112	up
RNF213	1.17567	4.86598e-29	6.59392e-27	up
PHC3	1.00372	2.6734e-16	7.91948e-15	up
SWSAP1	-1.11589	0.000708988	0.00291881	down
CCS	-1.47198	1.33357e-14	3.27935e-13	down
MSRB3	1.4831	1.33824e-07	1.18763e-06	up
PMS2P6	-1.25603	0.0167185	0.0463205	down
ANKRD36C	1.49116	0.000811232	0.00329301	up
CNIH2	-1.70072	6.61165e-09	7.26863e-08	down
AMZ1	1.97129	0.000101087	0.000508949	up
UBE2C	-2.00061	3.34307e-62	4.91354e-59	down
GOLGA8A	-1.12432	4.25749e-34	1.05646e-31	down
CCNE2	-1.58385	2.18675e-30	3.45308e-28	down
LSM1	-1.01133	3.22866e-12	5.77081e-11	down
BANF1	-1.2558	4.81501e-30	7.24413e-28	down
ARL10	1.14885	4.79287e-06	3.15784e-05	up
TBC1D10C	1.52383	3.95884e-09	4.53215e-08	up
LONRF3	1.65897	0.012166	0.0354463	up
RMI2	-1.31018	6.81037e-20	3.20507e-18	down
GPR156	1.06679	5.43068e-05	0.000289117	up
MTLN	-1.37813	5.12313e-07	4.13066e-06	down
MLXIP	1.02778	7.04875e-32	1.3468e-29	up
A2M	1.91215	0.00399968	0.0134617	up
LRRN1	-1.00826	0.00481242	0.0158454	down
NUPR1	-1.1679	4.28321e-14	9.91992e-13	down
MYPOP	-1.0698	1.66683e-05	9.83271e-05	down
COX8A	-1.05462	3.64756e-32	7.11163e-30	down
EID2B	-1.07002	0.0006288	0.00262612	down
SYNE3	1.84091	7.62676e-06	4.8591e-05	up
CLK2	-1.15366	2.36449e-17	7.93994e-16	down
SGF29	-1.15377	8.86412e-06	5.56213e-05	down
MYO1D	1.33496	9.2949e-59	1.10999e-55	up
TTTY14	-1.28621	4.52083e-05	0.000245605	down
TYMS	-1.62332	8.8429e-64	1.40801e-60	down
PXMP2	-1.43943	2.79073e-18	1.086e-16	down
TYMSOS	-1.69518	0.00181254	0.00670778	down
SMCR8	1.08164	4.81474e-27	5.25687e-25	up
ACER2	1.09295	8.99263e-07	6.92831e-06	up
NAP1L4P1	3.39601	0.016002	0.0446938	up
CLVS1	-5.35841	0.00185155	0.00683758	down
PIDD1	-1.28865	1.25648e-15	3.44441e-14	down
RPLP2	-1.08483	6.36402e-35	1.71264e-32	down
POLR2L	-1.50083	5.66027e-14	1.29058e-12	down
ANXA2R	-1.703	0.00494478	0.0162253	down
MAMDC4	-1.08703	5.61947e-08	5.31278e-07	down
BOLA1	-1.51925	1.07015e-07	9.63133e-07	down
FAR2P2	-1.51832	3.43906e-05	0.00019163	down
PLEC	1.16387	4.22992e-23	2.866e-21	up
RNF212	-1.55392	0.000167523	0.00080182	down
SHISA3	-1.56986	2.25261e-05	0.000130268	down
PLEKHM3	1.75888	2.32509e-16	6.99615e-15	up
COX14	-1.1058	7.66063e-12	1.29418e-10	down
RPL10P16	-1.07836	3.67822e-06	2.47813e-05	down
KLHL11	1.23139	4.88236e-08	4.6597e-07	up
CTXN1	-1.02044	2.27595e-11	3.59691e-10	down
MAF	-1.06844	0.00330834	0.0113937	down
CSRNP3	1.1735	4.0772e-07	3.34301e-06	up
ADORA2A-AS1	1.35102	0.000721131	0.00296251	up
EFCAB13	1.10752	0.0099221	0.0297897	up
AURKB	-2.2571	6.85544e-41	3.11874e-38	down
TMEM107	-1.39715	0.000261842	0.00120265	down
DPM3	-1.02947	3.42235e-06	2.3213e-05	down
HES7	-1.16963	0.00452485	0.0150046	down
FAM156B	-2.38037	7.71853e-08	7.10395e-07	down
RPRML	-1.06691	0.0036214	0.0123495	down
WDR97	-1.40419	4.68469e-08	4.47776e-07	down
SPEN-AS1	-1.26474	9.0182e-05	0.000459006	down
APOBEC3B	-1.17929	2.07315e-17	7.08617e-16	down
PHC1P1	1.34879	1.35178e-05	8.13241e-05	up
ZNF154	1.72156	6.80437e-05	0.000355027	up
ANKRD18A	1.42879	1.27351e-08	1.33688e-07	up
MB21D2	1.34495	0.00275759	0.00970874	up
SHISA2	1.40787	6.0533e-05	0.000318799	up
SMG1P3	1.1867	2.13835e-08	2.16063e-07	up
ST20	-1.05943	1.20025e-05	7.32456e-05	down
MRPL14	-1.22294	1.9806e-24	1.58341e-22	down
METTL23	-1.10353	5.434e-12	9.37071e-11	down
POLR2A	1.14452	3.52139e-33	7.91566e-31	up
RPL24P4	-1.43583	0.015896	0.0444626	down
PHLDA2	-1.11495	4.42571e-07	3.59686e-06	down
ZBTB20	2.61215	3.49546e-13	7.24379e-12	up
SNRPE	-1.28784	2.3497e-25	2.06893e-23	down
NOP10	-1.20115	3.31777e-15	8.69584e-14	down
FBXL6	-1.14936	2.43519e-12	4.42714e-11	down
TSHZ2	1.98399	2.46345e-07	2.09755e-06	up
SATB1	1.20856	9.69414e-09	1.0342e-07	up
HS3ST4	-1.51834	4.84562e-06	3.19039e-05	down
BRICD5	-1.33191	0.000275166	0.00125539	down
CMC4	-1.34841	0.0066297	0.0209102	down
CRIP2	-1.4761	6.97465e-05	0.000362822	down
RPL35A	-1.02408	5.03313e-28	6.28549e-26	down
SPNS2	1.01841	2.87751e-06	1.99133e-05	up
PCP4	-2.30518	5.26909e-07	4.22656e-06	down
RIPPLY3	-1.73067	2.15853e-05	0.000125093	down
CCDC159	-1.3642	0.00232374	0.00833642	down
SMG1P5	1.01288	1.62897e-07	1.42905e-06	up
NDUFB1	-1.03949	5.18064e-10	6.78919e-09	down
MARCHF11	-1.13844	0.000199282	0.000942728	down
CBX6	1.19561	1.13973e-31	2.09393e-29	up
TRAIP	-1.42471	1.38439e-12	2.63462e-11	down
CHEK2	-1.3291	1.89401e-23	1.36562e-21	down
B3GALT5	1.10583	3.90156e-23	2.67194e-21	up
FAM3B	-1.09766	8.86299e-12	1.48029e-10	down
UQCR10	-1.25011	4.61036e-17	1.50839e-15	down
NR2C2AP	-1.50307	5.76424e-11	8.55419e-10	down
SNRNP35	-1.00322	2.72897e-05	0.000155001	down
H2AC20	-2.68996	0.0178583	0.0488082	down
SRPK3	-3.89586	0.00152422	0.00574764	down
ZBTB40	1.0979	4.10431e-23	2.80075e-21	up
LRRC26	-1.17846	4.21438e-22	2.54019e-20	down
PRR16	-1.20242	0.00134446	0.0051542	down
H1-10	-1.18036	1.50524e-06	1.11002e-05	down
SIVA1	-1.03859	7.22305e-14	1.63133e-12	down
CIB1	-1.21423	2.73372e-19	1.19254e-17	down
AQP12B	-1.57401	0.000244983	0.00113559	down
CDK10	-1.07011	5.57048e-09	6.20252e-08	down
GPRIN3	1.78001	7.92939e-06	5.03011e-05	up
TLCD2	1.50463	3.42743e-05	0.000191038	up
PDIA2	-1.70522	4.55238e-06	3.00977e-05	down
NTF3	-1.49677	0.00669393	0.0210919	down
POMK	1.40172	1.0967e-08	1.15964e-07	up
NDUFA13	-1.03555	0.00416318	0.0139334	down
NBPF6	2.05253	0.00666487	0.0210072	up
C2orf76	-1.49494	2.09421e-05	0.000121513	down
KIF18B	-1.08678	3.9151e-12	6.90727e-11	down
KRT10	-1.542	1.32032e-13	2.87984e-12	down
PCLO	1.04557	2.53372e-05	0.000145033	up
CYP4F8	-1.3376	2.22417e-13	4.71145e-12	down
MPPED1	-1.29186	0.0039924	0.0134419	down
KRT14	-1.10559	4.82815e-06	3.17999e-05	down
TNFRSF18	-1.09	2.60044e-06	1.81537e-05	down
TMEM262	-1.93528	3.46096e-07	2.87266e-06	down
AKR1C1	1.00873	3.74752e-10	4.97941e-09	up
MAGED4B	-1.93004	0.00965344	0.0290882	down
PCDHB13	1.13052	0.00427328	0.0142644	up
C11orf96	-2.09897	0.000340892	0.00152218	down
MAGEH1	-1.43022	2.98638e-29	4.16502e-27	down
SPRY4	1.40522	1.10194e-05	6.77935e-05	up
ZNF70	1.05177	4.04836e-07	3.32125e-06	up
H1-2	-1.22159	2.65903e-12	4.80208e-11	down
FYB2	-1.65228	1.47406e-05	8.80321e-05	down
COL14A1	-1.98285	0.000104388	0.000524189	down
ZSCAN23	1.24395	7.87127e-05	0.00040549	up
MORN2	-1.38183	0.000153078	0.000738788	down
ZNF490	1.34657	3.31615e-08	3.24599e-07	up
TMPPE	1.30995	0.000483355	0.00207782	up
LAMTOR4	-1.40643	7.77908e-24	5.96928e-22	down
NCR3LG1	1.55748	1.359e-23	1.01037e-21	up
POTEE	2.53594	0.00274657	0.00967529	up
HES4	-1.30594	5.15521e-18	1.95826e-16	down
ZP3	1.00752	3.24051e-06	2.20893e-05	up
H2AX	-1.02982	1.53086e-37	5.13159e-35	down
FAM83G	1.14907	5.79596e-18	2.17571e-16	up
NPIPP1	-1.01057	0.0178445	0.0487776	down
NANOS1	-1.09811	0.00226515	0.00814417	down
NDUFA4	-1.04115	5.93484e-25	5.01757e-23	down
RELN	1.19374	1.11736e-07	1.00279e-06	up
ZNF573	1.52269	6.02079e-11	8.90397e-10	up
S100A13	-1.04464	3.03214e-06	2.087e-05	down
ZFP92	1.19008	0.000164506	0.000788364	up
ZNF699	1.26887	0.00615352	0.0195653	up
CFAP119	-2.45629	1.99977e-05	0.000116422	down
MATCAP1	-1.1694	2.81165e-11	4.39265e-10	down
FAT4	1.663	7.17502e-08	6.64435e-07	up
PPIA	-1.0577	1.25823e-35	3.53545e-33	down
TRRAP	1.00386	2.79641e-22	1.72916e-20	up
NBPF4	-4.61371	0.0139398	0.0398308	down
NPIPB15	-2.54859	1.76954e-09	2.13558e-08	down
C20orf96	-1.14608	4.71514e-07	3.81423e-06	down
FAM72A	-1.65189	3.68326e-07	3.04192e-06	down
CACNA1H	1.08517	7.50428e-28	9.1913e-26	up
TOMM7	-1.29065	3.39312e-19	1.46349e-17	down
NF1	1.13593	6.05885e-23	4.00576e-21	up
POTEI	1.3957	0.00215979	0.00782019	up
H2BC26	1.39428	0.017467	0.0479446	up
ARHGEF12	1.02447	1.3489e-25	1.21573e-23	up
SRGAP1	1.53148	1.21292e-12	2.33387e-11	up
DYNC1H1	1.39377	6.13765e-56	6.17221e-53	up
ATP6AP1-DT	-1.56257	0.011164	0.0329864	down
H4C11	-1.88309	0.0102052	0.0305149	down
GUCA2A	-1.7766	0.00246094	0.00877589	down
HTT	1.05019	8.96622e-30	1.30777e-27	up
DCHS2	1.32373	0.000461022	0.00199113	up
HNRNPAB	-1.01302	2.19124e-20	1.09602e-18	down
ZNF460	1.60449	8.99128e-07	6.92831e-06	up
RPS26	-1.14958	1.4132e-34	3.64892e-32	down
S100A10	-1.30006	2.32846e-39	9.46593e-37	down
RPL37A	-1.07628	2.72264e-36	8.39057e-34	down
ZNF81	1.065	1.98683e-09	2.38009e-08	up
KIF13B	1.06887	2.8625e-23	1.99612e-21	up
SNHG12	-2.31703	7.30738e-39	2.79244e-36	down
PRIM1	-1.30903	7.7485e-21	4.03408e-19	down
NUP62CL	-1.83126	0.00023474	0.00109182	down
MB	-1.06205	1.684e-12	3.16695e-11	down
UBL5	-1.54482	8.72242e-27	9.25885e-25	down
HOXC4	-1.08004	0.000276624	0.00126175	down
TPM2	-2.15572	1.45114e-06	1.07386e-05	down
ZNF808	1.10554	9.1058e-10	1.15451e-08	up
PPIAP22	-1.7974	3.09873e-28	3.92102e-26	down
ABCA4	1.02386	0.0145324	0.0412894	up
SSBP3-AS1	1.71595	4.18561e-07	3.41946e-06	up
MT-ND5	1.10154	4.92828e-30	7.35661e-28	up
MUC2	2.73427	0.00176931	0.00656942	up
HMGN2	-1.52395	1.88564e-78	9.00725e-75	down
SELENOM	-2.49758	0.000456565	0.00197389	down
NOS1AP	1.53195	5.67217e-08	5.35729e-07	up
APRT	-1.24445	2.77019e-16	8.18083e-15	down
SNHG5	-1.37316	7.64819e-34	1.80412e-31	down
LIME1	-1.39621	5.80603e-08	5.47021e-07	down
ARMCX7P	-5.36041	0.0040133	0.013498	down
NEU4	1.1954	0.00649168	0.0205279	up
BMS1P1	1.14898	5.65198e-06	3.67196e-05	up
PTPN20	1.20516	0.00283126	0.00993928	up
BMPR2	1.13123	1.20918e-22	7.77906e-21	up
PFDN6	-1.37373	0.00244364	0.00872072	down
AGER	-1.84072	0.00107269	0.00421727	down
SNHG32	-1.55043	2.96689e-35	8.09834e-33	down
HSPA1A	1.10318	1.97108e-17	6.74936e-16	up
LSM2	-1.09741	5.71465e-13	1.14603e-11	down
POTEKP	2.69107	0.00870581	0.0265807	up
ZNF805	1.18957	2.5533e-06	1.78634e-05	up
C6orf136	-1.11382	3.37315e-09	3.91798e-08	down
RNF39	1.23447	0.00222526	0.00802681	up
ZNG1DP	-2.68167	0.00280731	0.00986757	down
IGFL2	-1.50682	0.00541334	0.0175191	down
ARHGEF34P	1.07944	3.18265e-15	8.35315e-14	up
PSENEN	-1.2702	1.74121e-12	3.2681e-11	down
PSMB10	-1.20906	9.11378e-05	0.000463377	down
SPDYE2	1.83497	0.000271169	0.00123775	up
CTXN3	-4.55051	0.0166458	0.0461613	down
TMSB4X	-1.03918	6.86878e-28	8.46722e-26	down
TMEM256	-1.21221	3.18165e-06	2.17343e-05	down
CPT1B	-1.66249	2.57043e-12	4.65528e-11	down
HMGN1	-1.1787	1.72978e-53	1.57385e-50	down
ARSH	-2.06159	0.00814989	0.0250924	down
ADARB2-AS1	-1.4606	0.00910311	0.0276172	down
C1RL-AS1	1.09413	0.00420838	0.0140748	up
PDPK2P	1.27184	4.76978e-06	3.1448e-05	up
MT-RNR2	1.08311	2.76122e-40	1.22694e-37	up
SELENOH	-1.3172	1.39025e-31	2.50599e-29	down
MT-RNR1	1.01504	4.21753e-38	1.46517e-35	up
PRR22	-1.37386	0.000596701	0.002503	down
LINC01089	-1.05519	7.65597e-08	7.05316e-07	down
CHP1P2	1.30004	2.87949e-06	1.99198e-05	up
DYNLT2B	-1.50474	1.39654e-09	1.71049e-08	down
RPL22P1	-1.47694	6.35749e-11	9.34405e-10	down
LTC4S	-2.16542	2.8819e-06	1.9922e-05	down
QTRT1	-1.19628	3.11629e-12	5.57518e-11	down
MXD3	-2.38774	1.25304e-30	2.02896e-28	down
GPC2	-1.08648	0.0109445	0.0324312	down
LBH	-2.02592	7.76218e-06	4.93715e-05	down
LAT	-2.26609	0.00341492	0.0117143	down
DDAH2	-1.17171	3.50054e-10	4.67399e-09	down
TMX2P1	1.03355	0.00540928	0.0175119	up
GALT	-1.02046	4.11307e-13	8.40519e-12	down
PGAM1P7	1.6306	0.00166633	0.00623307	up
MEF2B	-5.176	0.00330467	0.0113872	down
ZNF891	1.17159	2.00983e-14	4.85485e-13	up
ANKRD36BP1	8.4973	1.67158e-13	3.60484e-12	up
SOGA3	1.25707	2.48529e-10	3.38463e-09	up
TUBA5P	-1.15649	3.91346e-05	0.000216111	down
LINC01347	1.23083	0.0011031	0.00432523	up
RPS9P1	-2.25459	0.00611486	0.0194566	down
NPIPA7	-2.42483	9.85334e-09	1.04768e-07	down
TTC3P1	1.3624	3.90079e-07	3.20846e-06	up
RSC1A1	4.04849	0.0136549	0.0391221	up
TSTD1	-1.01067	8.33266e-12	1.39905e-10	down
CKLF	-1.36013	1.38907e-16	4.31117e-15	down
TATDN2P2	2.21665	1.68362e-09	2.03472e-08	up
ZGLP1	-1.52975	6.49638e-05	0.000340165	down
FANCG	-1.02011	5.03117e-18	1.91495e-16	down
ZDHHC12-DT	-1.24048	0.00447278	0.0148597	down
IL10RB-DT	-1.03827	0.000255453	0.00117812	down
DDX11L1	-1.76975	0.000982355	0.00390307	down
SVIL-AS1	1.06413	1.2328e-14	3.03938e-13	up
ZBTB45P1	1.7647	1.48425e-13	3.21901e-12	up
ZNRF2P2	1.6227	0.0011356	0.00443356	up
SNX18P3	2.44417	4.49048e-14	1.03874e-12	up
MTND2P28	1.00775	0.000845552	0.00341563	up
FAM225B	-6.75851	2.61028e-05	0.000148924	down
RUSC1-AS1	-1.163	7.88265e-06	5.0033e-05	down
RPL17P6	-1.01068	0.0126604	0.0366487	down
TUBBP10	-4.87388	0.00934204	0.0282479	down
WASH8P	-1.04904	6.15459e-07	4.88152e-06	down
LINC03086	-4.98118	0.00578253	0.0185536	down
LENG8-AS1	1.08888	0.0146764	0.0415995	up
SRRM5	1.24892	0.00294591	0.010286	up
LINC00161	-2.15946	0.00540764	0.0175095	down
DANCR	-1.21461	1.64384e-31	2.90823e-29	down
KIF9-AS1	1.06032	0.00067878	0.00281577	up
MIR1302-9HG	1.05778	0.0148992	0.0420997	up
CERS6-AS1	-10.5441	1.03661e-11	1.71284e-10	down
CDPF1P1	-1.99728	0.0083553	0.0256252	down
INO80D-AS1	-2.73978	0.00206919	0.00753209	down
MELTF-AS1	-3.87151	0.00127729	0.00491718	down
OST4	-1.16381	8.21999e-09	8.86036e-08	down
NUTM2E	3.94231	3.72688e-05	0.000206584	up
ARL17B	-1.17528	0.00241358	0.00862307	down
PERPP2	1.68137	0.0115219	0.0338639	up
AKR7A2P1	3.03471	0.0137902	0.039468	up
HECW2-AS1	-1.18085	4.33808e-05	0.000236822	down
RALGAPA1P1	1.00578	0.0114003	0.0335634	up
PRAC2	-1.21892	1.28642e-05	7.78823e-05	down
PET100	-2.75982	7.89564e-11	1.1455e-09	down
LINC01315	-1.28844	0.0129841	0.0374754	down
ANKRD36BP2	-1.36747	0.00993271	0.0298169	down
LRRC37A6P	1.56217	0.00166194	0.00621787	up
ANKRD18B	1.72873	1.7597e-15	4.74226e-14	up
THAP7-AS1	-1.13786	0.00151614	0.00572055	down
SYT15-AS1	1.46474	0.000269599	0.00123176	up
ARL4AP4	3.2592	0.00269489	0.00951778	up
FAM27C	1.12166	0.00641869	0.0203386	up
RPS27AP5	-1.25733	0.00758605	0.0235711	down
TMEM44-AS1	-1.24942	0.0140142	0.0399954	down
LSM12P1	1.89326	4.04544e-13	8.27582e-12	up
TMA7	-1.5523	8.45701e-26	7.73149e-24	down
RAP2C-AS1	2.03637	0.00154031	0.00580258	up
GNG12-AS1	4.1208	0.0126612	0.0366487	up
AJM1	1.00818	8.84437e-18	3.20663e-16	up
LINC02802	-1.3069	0.0132629	0.0381458	down
KIAA1614-AS1	-4.68623	0.0121559	0.0354335	down
HCG25	-2.64039	1.12907e-08	1.19123e-07	down
SNHG15	-1.10781	1.22864e-20	6.32769e-19	down
PHGR1	-5.74431	0.000852582	0.00343967	down
MPDU1-AS1	-1.70265	0.00576694	0.0185129	down
ZC3H12A-DT	-1.24225	0.0156939	0.0440069	down
CICP27	1.49305	0.00020584	0.00097112	up
RPL10P9	-1.21903	0.000718551	0.00295446	down
RPS28	-1.08708	1.42137e-19	6.42038e-18	down
ZNF232-AS1	-1.62434	0.00146743	0.00556312	down
SNX18P7	3.13662	0.000186175	0.000884233	up
HMGN2P5	-1.72631	0.000798931	0.00324929	down
SDCBP2-AS1	1.29519	0.00363352	0.0123858	up
SHISA8	-2.33255	0.00655777	0.0207072	down
ACTG1P25	-1.08799	0.0174435	0.0479075	down
TECRP1	-4.68349	0.0111932	0.0330502	down
ID2-AS1	1.2962	0.017162	0.0472578	up
DNM1P51	1.79	1.66796e-05	9.83632e-05	up
SSR4P1	-1.05326	0.00139358	0.00531693	down
EPN2-AS1	4.1069	0.0169901	0.0469322	up
ELFN1-AS1	-1.11051	6.95263e-08	6.46128e-07	down
DDX11L2	-1.39207	0.000495161	0.00211941	down
CCDST	-5.27407	0.00299855	0.0104416	down
LINC01424	-3.4376	0.00756674	0.0235162	down
PITPNA-AS1	-3.64708	4.17835e-07	3.41616e-06	down
ELOA-AS1	-1.65433	0.000179993	0.000856998	down
BCYRN1	1.04521	9.08253e-06	5.67866e-05	up
LINC01852	-4.6834	0.0132148	0.0380263	down
SMG1P1	2.14417	9.85992e-38	3.36417e-35	up
LINC03011	-2.00015	0.000259202	0.00119311	down
PATE4	3.21132	0.0173434	0.0476669	up
TIAM1-AS1	-2.82412	0.000168894	0.000807977	down
KIFC1	-1.07601	1.23916e-18	5.00563e-17	down
LINC00316	-3.34565	0.00920605	0.0278896	down
EIF4HP2	2.03144	0.00994304	0.0298385	up
ENOX1-AS2	-2.40084	0.013588	0.0389654	down
ALKBH6	-1.17763	3.04604e-09	3.5575e-08	down
NME1	-2.26868	8.36403e-76	2.66353e-72	down
TNFSF12	-1.46714	0.00108637	0.00426755	down
RPL21P118	3.54347	0.00853811	0.0261271	up
PRKAG2-AS1	-1.31504	2.0132e-06	1.44122e-05	down
PSMB9	-1.00611	0.00533822	0.0173288	down
ETF1P2	3.07032	0.000428811	0.00186734	up
RPL5P23	3.40633	0.00814107	0.0250809	up
FOXO3B	1.46826	1.43693e-06	1.06458e-05	up
LINC00886	-4.87655	0.00814558	0.0250866	down
PLCXD2	-1.14364	0.0148546	0.0420048	down
TDGF1	1.35559	0.000682812	0.00282943	up
RPL36A	-1.1286	4.08091e-26	3.97827e-24	down
RPP21	-1.48247	1.05009e-06	8.00325e-06	down
ATP5MF	-1.42908	1.09403e-17	3.90722e-16	down
PTPRG-AS1	-4.97841	0.0053018	0.017234	down
CBLL1-AS1	-2.31034	0.00647407	0.0204937	down
PWP2	-1.25683	6.98148e-07	5.48726e-06	down
SNHG3	-1.24981	1.98911e-44	1.226e-41	down
NPPA-AS1	-2.61481	0.00349114	0.0119436	down
UGT1A8	4.54904	0.00466536	0.0154143	up
ERVW-1	2.7968	0.017841	0.048775	up
MRPL33	-1.29121	4.18181e-13	8.5274e-12	down
PPAN-P2RY11	1.10336	2.43834e-12	4.42864e-11	up
EFNA4	-1.78271	0.000664974	0.0027651	down
PLA2G4B	-2.41613	1.50708e-20	7.72002e-19	down
RPLP0P2	1.25658	0.00385599	0.0130401	up
FLNB-AS1	1.65642	6.41888e-09	7.06891e-08	up
RPL36AP37	-1.21351	2.72689e-06	1.89395e-05	down
ERVFRD-1	2.61914	0.0178696	0.0488321	up
KRT18P34	1.87816	0.00565309	0.0182117	up
RNF139-DT	-1.04081	0.00457271	0.0151291	down
MRNIP-DT	-1.46198	0.00574954	0.0184714	down
LINC00461	-3.28052	0.0122017	0.035534	down
NEAT1	-1.41766	2.46244e-70	6.72141e-67	down
DDX11-AS1	-1.4446	0.00428442	0.0142977	down
CRNDE	-1.12448	2.9768e-11	4.59803e-10	down
SNHG6	-1.24801	2.01019e-34	5.12116e-32	down
RAB30-DT	-1.05313	4.10661e-06	2.74257e-05	down
SLCO5A1-AS1	-1.31306	6.58555e-08	6.14405e-07	down
CTTN-DT	1.0373	0.0048905	0.0160748	up
LINC00920	-1.35988	0.01284	0.0370931	down
SNHG10	-1.47971	1.47529e-08	1.53615e-07	down
MIR210HG	-2.85501	0.00319464	0.01105	down
ZBED5-AS1	-1.05495	0.00781133	0.0241859	down
CICP16	1.4772	0.00419531	0.014036	up
PCGF3-AS1	1.01224	0.0014444	0.00548452	up
JAKMIP1-DT	1.17718	9.19275e-06	5.7457e-05	up
YJEFN3	-1.36345	5.52779e-05	0.000293469	down
TRIM75	5.35047	0.0051709	0.0168659	up
CHCHD10	-1.02829	0.00749471	0.0233227	down
SNHG21	-1.46183	0.000934869	0.00373537	down
BMS1P2	1.33121	0.000403325	0.00177035	up
TMED7-TICAM2	1.56736	0.000695274	0.00287359	up
HSPD1P11	1.44134	0.000410729	0.00179872	up
MALAT1	1.89835	3.62732e-54	3.46536e-51	up
LINC02482	-2.10236	0.00154618	0.00582356	down
NAIPP4	-2.11127	0.00938266	0.0283528	down
BRCC3P1	1.92751	0.0170147	0.0469797	up
PCDHGA12	2.11701	0.0120153	0.0350874	up
PCDHGA5	1.24764	1.98058e-05	0.00011548	up
PCDHGA7	1.108	0.0146323	0.0415054	up
MINCR	-1.73759	0.00364991	0.0124334	down
LNCOC1	2.21497	0.00412829	0.0138263	up
PCDHGA8	1.10231	0.0069199	0.0217322	up
PCDHGA10	1.44065	0.00673806	0.0212169	up
PCDHGA11	1.51477	0.0163856	0.0455721	up
TNFRSF10A-AS1	1.09334	0.000924336	0.0036987	up
CLDN23	-1.11255	0.000914634	0.00366451	down
MAL2-AS1	4.73879	0.00716864	0.0224285	up
IGHEP2	5.48269	0.00352233	0.0120417	up
PCDHGB1	1.28602	0.00454139	0.0150437	up
PBOV1	3.05078	0.00815137	0.0250924	up
AP5B1	1.06787	8.54179e-31	1.40697e-28	up
SMG1P6	2.07347	0.00176303	0.00654759	up
MSH5-SAPCD1	-2.47564	0.0102603	0.0306413	down
PDXDC2P	6.79235	6.08049e-08	5.7119e-07	up
SNHG9	-5.22623	0.000804841	0.00326985	down
WTAPP1	-5.86892	0.000371805	0.00164408	down
SNHG1	-1.59653	9.03089e-60	1.15036e-56	down
RMST	-3.12596	8.31637e-17	2.64835e-15	down
PXN-AS1	-1.73124	1.37847e-06	1.02444e-05	down
LINC02387	-1.38294	1.03719e-05	6.40933e-05	down
KLRA1P	-1.08744	0.00151871	0.00572911	down
CNPY2-AS1	-2.56431	0.0020981	0.00762138	down
ZBED6	1.27054	9.95707e-16	2.76124e-14	up
ADCY6-DT	-2.08573	0.00121394	0.00469909	down
GIHCG	-1.13909	0.00390939	0.013202	down
FNBP1P1	1.41496	0.0113068	0.0333446	up
PRANCR	-1.69258	0.0176535	0.0483731	down
NKX2-2-AS1	5.76483	0.00117313	0.00455876	up
PPT2-EGFL8	-2.24325	1.15597e-05	7.0724e-05	down
INAFM2	-1.27731	0.0111647	0.0329864	down
ST20-MTHFS	-1.13217	0.00343465	0.0117736	down
PIGHP1	3.62178	0.014045	0.0400687	up
RPL7AP75	-2.23166	0.00737734	0.0230099	down
CSPG4P11	1.31259	4.46039e-08	4.27405e-07	up
SH3RF3-AS1	1.43849	0.00735707	0.0229565	up
ZMPSTE24-DT	-1.17422	1.44749e-05	8.6537e-05	down
SNHG19	-2.18184	3.38357e-20	1.65345e-18	down
LINC02986	-1.13977	0.00158551	0.00596111	down
SCX	-1.11368	0.0025337	0.00901349	down
FAM157C	1.65479	0.00343228	0.0117697	up
MIR3677HG	-5.39494	0.00152539	0.00574996	down
FBXL19-AS1	1.47337	1.26692e-09	1.57188e-08	up
ADPGK-AS1	1.5385	0.0159249	0.0445175	up
LINC01311	-2.39894	4.57851e-05	0.000248245	down
SULT1A3	-3.83557	1.24457e-05	7.56122e-05	down
EPPK1	1.25656	1.4925e-29	2.12814e-27	up
SPINT1-AS1	-1.14781	0.00135387	0.00518404	down
TFIP11-DT	-1.01377	0.000934681	0.00373537	down
TBILA	-1.34709	0.00828779	0.0254345	down
GAN	1.10622	5.43099e-15	1.39914e-13	up
LINC02605	-1.0696	0.0130663	0.0376786	down
PCDHGA9	1.05954	0.00205609	0.00749012	up
PCDHB19P	1.92752	8.20719e-05	0.000420979	up
PCDHGB3	1.55091	1.96135e-06	1.40885e-05	up
PCDHGA4	1.68114	9.15806e-05	0.000465257	up
MYZAP	-1.30164	1.53242e-09	1.86378e-08	down
NFE2L1-DT	-1.92677	0.0106608	0.0317283	down
FAM72C	-1.06181	0.0164431	0.0457186	down
AK4P1	1.10364	0.000631607	0.00263726	up
MYL12-AS1	-4.53972	0.0177144	0.0485122	down
CFAP298-TCP10L	7.22782	7.92199e-08	7.27369e-07	up
ARHGAP28-AS1	-3.20412	0.0153547	0.0431824	down
ZNF793-AS1	-2.28048	0.00795462	0.0245786	down
LRRC37A16P	1.45201	1.9439e-07	1.68216e-06	up
ADGRL1-AS1	1.10454	0.000749716	0.00306479	up
ZNF8-ERVK3-1	1.62291	5.49955e-05	0.000292213	up
SNHG30	-1.05717	1.14394e-07	1.02424e-06	down
ZNF582-DT	-1.1868	0.00371181	0.0126195	down
ZNF8-DT	1.11047	4.76284e-07	3.85119e-06	up
PTOV1-AS2	-2.84375	0.00034636	0.00154516	down
LINC01224	-1.18918	0.0170483	0.0470452	down
KCNQ1OT1	1.13207	1.48108e-10	2.07167e-09	up
COMMD3-BMI1	-1.90999	1.38374e-07	1.22687e-06	down
MIR222HG	-6.18334	0.000133373	0.000652754	down
H4C15	1.98121	2.06213e-08	2.09136e-07	up
PFN1P2	1.21656	0.00106594	0.00419504	up
YTHDF3-DT	-4.50628	0.00587609	0.0188156	down
LRRC37A9P	1.24322	0.000152013	0.00073476	up
ITGB8-AS1	-2.06278	0.00151578	0.00572044	down
SMIM32	-1.36836	5.56164e-05	0.000294938	down
ILRUN-AS1	-1.77087	0.000552349	0.00234111	down
GUSBP11	1.34466	1.11718e-06	8.45046e-06	up
JTB-DT	-1.68773	0.00481849	0.0158579	down
STAG3L5P-PVRIG2P-PILRB	-1.69011	3.58385e-29	4.96208e-27	down
CSPG4P5	2.44063	6.16023e-07	4.88396e-06	up
TMEM167B-DT	1.05609	0.00871758	0.0266081	up
CASTOR2	1.59955	1.02642e-11	1.69799e-10	up
TBC1D3L	-1.19345	8.98812e-12	1.49857e-10	down
PCCA-DT	-1.03335	7.46351e-05	0.000386569	down
ZKSCAN2-DT	-1.15201	0.0050101	0.0164227	down
ZNF280B	1.11979	6.31984e-09	6.9719e-08	up
FCGBP	1.62106	8.06508e-14	1.80868e-12	up
UBE2Q2P6	5.35047	0.0051709	0.0168659	up
H2BC9	-2.37384	0.000725411	0.00297817	down
UHRF1	-1.38804	5.28051e-32	1.01914e-29	down
VAMP1-AS1	-4.75128	0.00965218	0.0290882	down
GPR179	1.33546	0.0131805	0.0379506	up
SYT15B	1.17482	0.000409007	0.001792	up
RDM1	-1.2399	5.46415e-08	5.17105e-07	down
C11orf98	-1.05348	4.70745e-07	3.80962e-06	down
SND1-IT1	4.4638	0.00410338	0.0137574	up
LINC01670	-1.31734	0.0109583	0.032462	down
PWAR5	2.09986	9.21513e-21	4.75874e-19	up
WASH9P	-1.39797	1.51232e-10	2.11227e-09	down
PLAC4	3.25	1.65505e-06	1.20501e-05	up
UCKL1-AS1	2.38619	9.19366e-11	1.3178e-09	up
THRIL	7.63753	0.0147575	0.0417754	up
CCDC163	-1.43674	0.00218929	0.00791648	down
PAGR1	-1.0063	1.83512e-13	3.93973e-12	down
GSEC	-1.09052	0.00454528	0.015054	down
CICP14	1.36264	3.53158e-26	3.4604e-24	up
