# Supplementary material for: Multi-omics evaluation of cell lines as models for metastatic prostate cancer
Source: Commun Biol. 2026 Mar 24;9:656. doi: 10.1038/s42003-026-09914-2 (PMC13171877; doi:10.1038/s42003-026-09914-2)
Supplement: Supplementary file 10 — Supplementary Data 9 [file 42003_2026_9914_MOESM10_ESM.xlsx]

## Sheet: Supplementary Data 9
Supplementary Data 9: Signature genesets
AR pathway	Neuroendocrine	EMT	Stemness	JAK/STAT pathway
AR	ASCL1	CDH2	ALDH1A1	IRF9
KLK3	CHGA	CDH11	CD44	STAT1
KLK2	CHGB	FN1	PROM1	STAT2
FKBP5	SYP	VIM	NANOG	CCND3
TMPRSS2	FOXA2	TWIST1	KIT	STAT3
FOXA1	NKX2-1	SNAI1	NES	IL13RA1
GATA2	ENO2	ZEB1	KLF4	IL11RA1
SLC45A3	MYCN	ZEB2	CD55	AKT3
	POU3F2	DCN	ALCAM	SPRED1
	NCAM1		NOTCH4	IL10RB
	INSM1		WNT7A	CCND1
	EZH2		PDPN	PIK3R1
	SOX2			SOCS2
	SIAH2			SPRY1
				JAK1
				PIK3R2
				IFNAR1
				STAM
				STAT5B
				PIAS2
				AKT2
				PTPN11
				STAT5A
				JUN
				CXCL10
				CD44
				CXCL2
				TNF
				CD14
				TNFRSF1B
				BAK1
				IRF1
				CSF1
