# Supplementary material for: Multi-omics evaluation of cell lines as models for metastatic prostate cancer
Source: Commun Biol. 2026 Mar 24;9:656. doi: 10.1038/s42003-026-09914-2 (PMC13171877; doi:10.1038/s42003-026-09914-2)
Supplement: Supplementary file 11 — Supplementary Data 10 [file 42003_2026_9914_MOESM11_ESM.xlsx]

## Sheet: Sheet1
Oligonucleotide sequences
Primer name	Application	Sequence (5′–3′)
pHAGE-N-Flag-MET-F	Cloning (overexpression vector construction)	ACAAAGATGATGACGATAAAATGAAGGCCCCCGCTGTGCTTGCA
pHAGE-N-Flag-MET-R	Cloning (overexpression vector construction)	ACCCGGTAGAATTCTCGACTACTATGATGTCTCCCAGAAGGAGGCT
